# Supplementary material for: Single nucleotide polymorphisms in the KRT82 promoter region modulate irregular thickening and patchiness in the dorsal skin of New Zealand rabbits
Source: BMC Genomics. 2024 May 10;25:458. doi: 10.1186/s12864-024-10370-7 (PMC11088042; doi:10.1186/s12864-024-10370-7)
Supplement: Supplementary file 1 — Supplementary Material 1 [file 12864_2024_10370_MOESM1_ESM.xlsx]

## Sheet: Sheet1
Table S1. Analysis of differentially expressed genes in the dorsal skin of New Zealand rabbits between the patchiness phenotype and non-patchiness phenotype
id	baseMean_patch_phenotype	baseMean_patch_phenotype	FoldChange(patch_phenotype/un-patch_phenotype)	log2FoldChange	P_value	P_adj	Gene_description	GO	GO_BP	GO_BP	GO_BP	KEGG	Pathway
ENSOCUG00000013096	1169.89	8312.25	7.10513	2.82886	2.7166e-07	0.00377048	-	GO:0005198;	-	-	GO:0005198//structural molecule activity;	K07604	ko05150(Staphylococcus aureus infection);ko04915(Estrogen signaling pathway)
ENSOCUG00000012279	137.108	647.135	4.71988	2.23875	6.80018e-07	0.00377048	ARMH4	-	-	-	-	-	-
ENSOCUG00000008086	687.003	3248.01	4.7278	2.24117	5.47418e-06	0.0186784	LRRC15	GO:0001968;GO:0005515;GO:0005518;GO:0030335;GO:0043236;GO:0046813;GO:0062023;GO:1903077;	GO:0030335//positive regulation of cell migration;GO:0046813//receptor-mediated virion attachment to host cell;GO:1903077//negative regulation of protein localization to plasma membrane;	GO:0062023//collagen-containing extracellular matrix;	GO:0001968//fibronectin binding;GO:0005515//protein binding;GO:0005518//collagen binding;GO:0043236//laminin binding;	-	-
ENSOCUG00000023092	10.8802	119.59	10.9915	3.45832	5.61452e-06	0.0186784	-	GO:0045095;	-	GO:0045095//keratin filament;	-	K07605	-
ENSOCUG00000001561	28.4723	133.957	4.70481	2.23414	1.66393e-05	0.0461296	TNFRSF17	GO:0002260;GO:0033209;GO:0038023;	GO:0002260//lymphocyte homeostasis;GO:0033209//tumor necrosis factor-mediated signaling pathway;	-	GO:0038023//signaling receptor activity;	K05153	ko04672(Intestinal immune network for IgA production);ko04060(Cytokine-cytokine receptor interaction)
ENSOCUG00000007342	573.016	2672.08	4.66319	2.22132	8.89538e-05	0.147966	-	GO:0001942;GO:0005509;GO:0005886;GO:0007155;GO:0007156;GO:0016020;GO:0030057;GO:0030216;GO:0030509;GO:0098609;	GO:0001942//hair follicle development;GO:0007155//cell adhesion;GO:0007156//homophilic cell adhesion via plasma membrane adhesion molecules;GO:0030216//keratinocyte differentiation;GO:0030509//BMP signaling pathway;GO:0098609//cell-cell adhesion;	GO:0005886//plasma membrane;GO:0016020//membrane;GO:0030057//desmosome;	GO:0005509//calcium ion binding;	-	-
ENSOCUG00000003931	32.9347	199.296	6.05125	2.59723	0.000110946	0.160098	GJA3	GO:0005243;GO:0005886;GO:0005887;GO:0005921;GO:0005921;GO:0005922;GO:0005922;GO:0007154;GO:0007601;GO:0055077;GO:1990349;	GO:0007154//cell communication;GO:0007601//visual perception;GO:1990349//gap junction-mediated intercellular transport;	GO:0005886//plasma membrane;GO:0005887//integral component of plasma membrane;GO:0005921//gap junction;GO:0005921//gap junction;GO:0005922//connexin complex;GO:0005922//connexin complex;	GO:0005243//gap junction channel activity;GO:0055077//gap junction hemi-channel activity;	-	-
ENSOCUG00000007916	80.3799	289.479	3.60138	1.84855	0.000118568	0.160098	GCNT1	GO:0005802;GO:0009101;GO:0016020;GO:0031985;GO:0048729;GO:0050901;GO:0060352;GO:0060993;	GO:0009101//glycoprotein biosynthetic process;GO:0048729//tissue morphogenesis;GO:0050901//leukocyte tethering or rolling;GO:0060352//cell adhesion molecule production;GO:0060993//kidney morphogenesis;	GO:0005802//trans-Golgi network;GO:0016020//membrane;GO:0031985//Golgi cisterna;	-	K00727	ko00512(Mucin type O-glycan biosynthesis)
ENSOCUG00000029636	93.0766	279.963	3.00788	1.58875	0.000125122	0.160098	TGFA	GO:0005154;GO:0000187;GO:0001525;GO:0005154;GO:0005154;GO:0005154;GO:0005615;GO:0007173;GO:0008083;GO:0008284;GO:0009986;GO:0016323;GO:0031410;GO:0045741;GO:0045840;GO:0048471;GO:0050679;GO:0050731;GO:0060749;GO:0072574;	GO:0000187//obsolete activation of MAPK activity;GO:0001525//angiogenesis;GO:0007173//epidermal growth factor receptor signaling pathway;GO:0008284//positive regulation of cell population proliferation;GO:0045741//positive regulation of epidermal growth factor-activated receptor activity;GO:0045840//positive regulation of mitotic nuclear division;GO:0050679//positive regulation of epithelial cell…	GO:0005615//extracellular space;GO:0009986//cell surface;GO:0016323//basolateral plasma membrane;GO:0031410//cytoplasmic vesicle;GO:0048471//perinuclear region of cytoplasm;	GO:0005154//epidermal growth factor receptor binding;GO:0005154//epidermal growth factor receptor binding;GO:0005154//epidermal growth factor receptor binding;GO:0005154//epidermal growth factor receptor binding;GO:0008083//growth factor activity;	K08774	ko05225(Hepatocellular carcinoma);ko05223(Non-small cell lung cancer);ko05215(Prostate cancer);ko05214(Glioma);ko05212(Pancreatic cancer);ko05211(Renal cell carcinoma);ko05210(Colorectal cancer);ko05200(Pathways in cancer);ko04915(Estrogen signaling pathway);ko04151(PI3K-Akt signaling pathway);ko04014(Ras signaling pathway);ko04012(ErbB signaling pathway);ko04010(MAPK signaling pathway);ko01521(E…
ENSOCUG00000003263	31.2517	176.292	5.64103	2.49596	0.000168101	0.169839	SLCO5A1	GO:0005515;GO:0005886;GO:0016020;GO:0022857;GO:0043231;GO:0055085;GO:0005515;GO:0016020;GO:0055085;GO:0016020;GO:0055085;GO:0005515;GO:0016020;GO:0022857;GO:0055085;	GO:0055085//transmembrane transport;GO:0055085//transmembrane transport;GO:0055085//transmembrane transport;GO:0055085//transmembrane transport;	GO:0005886//plasma membrane;GO:0016020//membrane;GO:0043231//intracellular membrane-bounded organelle;GO:0016020//membrane;GO:0016020//membrane;GO:0016020//membrane;	GO:0005515//protein binding;GO:0022857//transmembrane transporter activity;GO:0005515//protein binding;GO:0005515//protein binding;GO:0022857//transmembrane transporter activity;	K14356	-
ENSOCUG00000010749	56.377	193.756	3.43679	1.78106	0.00017734	0.169839	PLEKHG4B	GO:0005085;GO:0005085;	-	-	GO:0005085//guanyl-nucleotide exchange factor activity;GO:0005085//guanyl-nucleotide exchange factor activity;	-	-
ENSOCUG00000014192	4627.73	18148.9	3.92176	1.9715	0.000204207	0.169839	KRT33A	GO:0005198;	-	-	GO:0005198//structural molecule activity;	K07604	ko05150(Staphylococcus aureus infection);ko04915(Estrogen signaling pathway)
ENSOCUG00000000663	146.362	598.364	4.08826	2.03149	0.000237203	0.187888	ACTBL2	GO:0045202;GO:0098978;	-	GO:0045202//synapse;GO:0098978//glutamatergic synapse;	-	-	-
ENSOCUG00000000501	291.079	995.899	3.42141	1.77459	0.000250337	0.189278	KRT82	GO:0045095;GO:0045095;GO:0045095;	-	GO:0045095//keratin filament;GO:0045095//keratin filament;GO:0045095//keratin filament;	-	K07605	-
ENSOCUG00000014866	89.7278	387.994	4.32412	2.11241	0.000304929	0.22053	HEPH	GO:0004322;GO:0005507;GO:0005507;GO:0005886;GO:0006826;GO:0006826;GO:0006879;GO:0008198;GO:0016323;GO:0016491;GO:0055114;GO:0005507;GO:0005886;GO:0006826;GO:0006879;GO:0016491;GO:0055114;GO:0005507;GO:0005886;GO:0006826;GO:0006879;GO:0016491;GO:0055114;GO:0005507;GO:0005886;GO:0006826;GO:0006879;GO:0016491;GO:0055114;	GO:0006826//iron ion transport;GO:0006826//iron ion transport;GO:0006879//cellular iron ion homeostasis;GO:0055114//obsolete oxidation-reduction process;GO:0006826//iron ion transport;GO:0006879//cellular iron ion homeostasis;GO:0055114//obsolete oxidation-reduction process;GO:0006826//iron ion transport;GO:0006879//cellular iron ion homeostasis;GO:0055114//obsolete oxidation-reduction process;GO…	GO:0005886//plasma membrane;GO:0016323//basolateral plasma membrane;GO:0005886//plasma membrane;GO:0005886//plasma membrane;GO:0005886//plasma membrane;	GO:0004322//ferroxidase activity;GO:0005507//copper ion binding;GO:0005507//copper ion binding;GO:0008198//ferrous iron binding;GO:0016491//oxidoreductase activity;GO:0005507//copper ion binding;GO:0016491//oxidoreductase activity;GO:0005507//copper ion binding;GO:0016491//oxidoreductase activity;GO:0005507//copper ion binding;GO:0016491//oxidoreductase activity;	K14735	ko04978(Mineral absorption);ko00860(Porphyrin metabolism)
ENSOCUG00000017116	355.388	2059.54	5.79518	2.53485	0.000461623	0.288108	-	-	-	-	-	-	-
ENSOCUG00000008629	120.725	376.649	3.11989	1.64149	0.000467652	0.288108	KCNK2	GO:0005267;GO:0016020;GO:0071805;GO:0005249;GO:0005267;GO:0005886;GO:0006813;GO:0007186;GO:0008076;GO:0016020;GO:0042391;GO:0071805;GO:0005267;GO:0016020;GO:0071805;	GO:0071805//potassium ion transmembrane transport;GO:0006813//potassium ion transport;GO:0007186//G protein-coupled receptor signaling pathway;GO:0042391//regulation of membrane potential;GO:0071805//potassium ion transmembrane transport;GO:0071805//potassium ion transmembrane transport;	GO:0016020//membrane;GO:0005886//plasma membrane;GO:0008076//voltage-gated potassium channel complex;GO:0016020//membrane;GO:0016020//membrane;	GO:0005267//potassium channel activity;GO:0005249//voltage-gated potassium channel activity;GO:0005267//potassium channel activity;GO:0005267//potassium channel activity;	K04913	ko04971(Gastric acid secretion);ko04934(Cushing syndrome);ko04927(Cortisol synthesis and secretion)
ENSOCUG00000013740	1359.85	4083.87	3.00317	1.58649	0.000715606	0.39678	PGM2	GO:0000287;GO:0004614;GO:0005975;GO:0006006;GO:0008973;GO:0016868;GO:0071704;	GO:0005975//carbohydrate metabolic process;GO:0006006//glucose metabolic process;GO:0071704//organic substance metabolic process;	-	GO:0000287//magnesium ion binding;GO:0004614//phosphoglucomutase activity;GO:0008973//phosphopentomutase activity;GO:0016868//intramolecular transferase activity, phosphotransferases;	K15779	ko00520(Amino sugar and nucleotide sugar metabolism);ko00500(Starch and sucrose metabolism);ko00230(Purine metabolism);ko00052(Galactose metabolism);ko00030(Pentose phosphate pathway);ko00010(Glycolysis / Gluconeogenesis)
ENSOCUG00000011739	27.8968	99.3822	3.56249	1.83289	0.000872185	0.417942	RUNX2	GO:0000785;GO:0000976;GO:0000978;GO:0000987;GO:0001228;GO:0001501;GO:0001649;GO:0001649;GO:0001958;GO:0002051;GO:0002062;GO:0002063;GO:0002076;GO:0003677;GO:0003682;GO:0003700;GO:0003700;GO:0005524;GO:0005634;GO:0005634;GO:0005634;GO:0005654;GO:0005667;GO:0005737;GO:0006355;GO:0008284;GO:0010468;GO:0010628;GO:0019904;GO:0030217;GO:0030278;GO:0030509;GO:0032332;GO:0035115;GO:0040036;GO:0042475;GO:…	GO:0001501//skeletal system development;GO:0001649//osteoblast differentiation;GO:0001649//osteoblast differentiation;GO:0001958//endochondral ossification;GO:0002051//osteoblast fate commitment;GO:0002062//chondrocyte differentiation;GO:0002063//chondrocyte development;GO:0002076//osteoblast development;GO:0006355//regulation of transcription, DNA-templated;GO:0008284//positive regulation of cel…	GO:0000785//chromatin;GO:0005634//nucleus;GO:0005634//nucleus;GO:0005634//nucleus;GO:0005654//nucleoplasm;GO:0005667//transcription regulator complex;GO:0005737//cytoplasm;	GO:0000976//transcription cis-regulatory region binding;GO:0000978//RNA polymerase II cis-regulatory region sequence-specific DNA binding;GO:0000987//cis-regulatory region sequence-specific DNA binding;GO:0001228//DNA-binding transcription activator activity, RNA polymerase II-specific;GO:0003677//DNA binding;GO:0003682//chromatin binding;GO:0003700//DNA-binding transcription factor activity;GO:0…	-	-
ENSOCUG00000012007	47.9811	204.173	4.25529	2.08926	0.000874359	0.417942	PRR5L	GO:0001933;GO:0001934;GO:0010762;GO:0010762;GO:0014068;GO:0031625;GO:0031932;GO:0034599;GO:0038203;GO:0038203;GO:0061014;GO:0090316;	GO:0001933//negative regulation of protein phosphorylation;GO:0001934//positive regulation of protein phosphorylation;GO:0010762//regulation of fibroblast migration;GO:0010762//regulation of fibroblast migration;GO:0014068//positive regulation of phosphatidylinositol 3-kinase signaling;GO:0034599//cellular response to oxidative stress;GO:0038203//TORC2 signaling;GO:0038203//TORC2 signaling;GO:006…	GO:0031932//TORC2 complex;	GO:0031625//ubiquitin protein ligase binding;	-	-
ENSOCUG00000014217	10.6861	53.8032	5.03489	2.33196	0.000907046	0.417942	-	GO:0003676;GO:0003723;	-	-	GO:0003676//nucleic acid binding;GO:0003723//RNA binding;	-	-
ENSOCUG00000004713	3178.98	6919.8	2.17674	1.12217	0.000930265	0.417942	WAC	GO:0030512;GO:0090263;GO:0005515;GO:0000993;GO:0003682;GO:0005515;GO:0005654;GO:0006974;GO:0010390;GO:0016239;GO:0032435;GO:0044783;GO:0045893;GO:0071894;GO:0005515;GO:0005515;GO:0005515;GO:0005515;	GO:0030512//negative regulation of transforming growth factor beta receptor signaling pathway;GO:0090263//positive regulation of canonical Wnt signaling pathway;GO:0006974//cellular response to DNA damage stimulus;GO:0010390//histone monoubiquitination;GO:0016239//positive regulation of macroautophagy;GO:0032435//negative regulation of proteasomal ubiquitin-dependent protein catabolic process;GO:…	GO:0005654//nucleoplasm;	GO:0005515//protein binding;GO:0000993//RNA polymerase II complex binding;GO:0003682//chromatin binding;GO:0005515//protein binding;GO:0005515//protein binding;GO:0005515//protein binding;GO:0005515//protein binding;GO:0005515//protein binding;	K23884	-
ENSOCUG00000014604	292.886	917.307	3.13195	1.64706	0.000954779	0.417942	TMPRSS11E	GO:0004252;GO:0005576;GO:0005887;GO:0006508;GO:0004252;GO:0005576;GO:0005886;GO:0005887;GO:0005887;GO:0006508;GO:0006508;GO:0008236;GO:0050890;GO:0004252;GO:0005576;GO:0005887;GO:0006508;GO:0004252;GO:0005576;GO:0005887;GO:0006508;	GO:0006508//proteolysis;GO:0006508//proteolysis;GO:0006508//proteolysis;GO:0050890//cognition;GO:0006508//proteolysis;GO:0006508//proteolysis;	GO:0005576//extracellular region;GO:0005887//integral component of plasma membrane;GO:0005576//extracellular region;GO:0005886//plasma membrane;GO:0005887//integral component of plasma membrane;GO:0005887//integral component of plasma membrane;GO:0005576//extracellular region;GO:0005887//integral component of plasma membrane;GO:0005576//extracellular region;GO:0005887//integral component of plasm…	GO:0004252//serine-type endopeptidase activity;GO:0004252//serine-type endopeptidase activity;GO:0008236//serine-type peptidase activity;GO:0004252//serine-type endopeptidase activity;GO:0004252//serine-type endopeptidase activity;	K09642	-
ENSOCUG00000002999	22.0308	84.2619	3.82473	1.93536	0.00106941	0.443659	-	-	-	-	-	-	-
ENSOCUG00000033876	419.67	1832.39	4.36627	2.1264	0.00120495	0.470747	-	GO:0004055;GO:0005524;GO:0006526;	GO:0006526//arginine biosynthetic process;	-	GO:0004055//argininosuccinate synthase activity;GO:0005524//ATP binding;	-	-
ENSOCUG00000029734	61.9306	201.972	3.26127	1.70543	0.00148381	0.525142	-	GO:0000502;GO:0005524;GO:0005524;GO:0005737;GO:0005737;GO:0005737;GO:0016787;GO:0016887;GO:0016887;GO:0030163;GO:0030163;GO:0036402;GO:1901800;	GO:0030163//protein catabolic process;GO:0030163//protein catabolic process;GO:1901800//positive regulation of proteasomal protein catabolic process;	GO:0000502//proteasome complex;GO:0005737//cytoplasm;GO:0005737//cytoplasm;GO:0005737//cytoplasm;	GO:0005524//ATP binding;GO:0005524//ATP binding;GO:0016787//hydrolase activity;GO:0016887//ATP hydrolysis activity;GO:0016887//ATP hydrolysis activity;GO:0036402//proteasome-activating activity;	-	-
ENSOCUG00000025593	8277.2	24687.2	2.98256	1.57655	0.00154304	0.534729	-	GO:0001533;GO:0030216;	GO:0030216//keratinocyte differentiation;	GO:0001533//cornified envelope;	-	-	-
ENSOCUG00000005599	134.176	581.253	4.33202	2.11504	0.00169962	0.545541	-	-	-	-	-	-	-
ENSOCUG00000015331	1308.88	4810.44	3.67524	1.87784	0.00170299	0.545541	GPRC5D	GO:0004930;GO:0007186;GO:0016021;GO:0004930;GO:0005886;GO:0007186;GO:0016021;GO:0004930;GO:0007186;GO:0016021;GO:0004930;GO:0007186;GO:0016021;	GO:0007186//G protein-coupled receptor signaling pathway;GO:0007186//G protein-coupled receptor signaling pathway;GO:0007186//G protein-coupled receptor signaling pathway;GO:0007186//G protein-coupled receptor signaling pathway;	GO:0016021//integral component of membrane;GO:0005886//plasma membrane;GO:0016021//integral component of membrane;GO:0016021//integral component of membrane;GO:0016021//integral component of membrane;	GO:0004930//G protein-coupled receptor activity;GO:0004930//G protein-coupled receptor activity;GO:0004930//G protein-coupled receptor activity;GO:0004930//G protein-coupled receptor activity;	K04621	-
ENSOCUG00000000778	81.5499	204.976	2.5135	1.3297	0.00170543	0.545541	DENND5B	GO:0005085;GO:0005515;GO:1905885;GO:0005515;GO:0005515;GO:0005515;	GO:1905885//positive regulation of triglyceride transport;	-	GO:0005085//guanyl-nucleotide exchange factor activity;GO:0005515//protein binding;GO:0005515//protein binding;GO:0005515//protein binding;GO:0005515//protein binding;	K20164	-
ENSOCUG00000014497	325.123	949.867	2.92156	1.54674	0.00187126	0.587294	EFHD1	GO:0005509;GO:0005509;GO:0005743;GO:0031175;GO:0061891;GO:1900069;GO:0005509;	GO:0031175//neuron projection development;GO:1900069//regulation of cellular hyperosmotic salinity response;	GO:0005743//mitochondrial inner membrane;	GO:0005509//calcium ion binding;GO:0005509//calcium ion binding;GO:0061891//calcium ion sensor activity;GO:0005509//calcium ion binding;	-	-
ENSOCUG00000006574	61.0474	249.243	4.08278	2.02955	0.00198109	0.595031	PLA2G2E	GO:0004623;GO:0005509;GO:0005509;GO:0005576;GO:0006644;GO:0016042;GO:0034374;GO:0046470;GO:0046471;GO:0047498;GO:0047498;GO:0050482;	GO:0006644//phospholipid metabolic process;GO:0016042//lipid catabolic process;GO:0034374//low-density lipoprotein particle remodeling;GO:0046470//phosphatidylcholine metabolic process;GO:0046471//phosphatidylglycerol metabolic process;GO:0050482//arachidonic acid secretion;	GO:0005576//extracellular region;	GO:0004623//phospholipase A2 activity;GO:0005509//calcium ion binding;GO:0005509//calcium ion binding;GO:0047498//calcium-dependent phospholipase A2 activity;GO:0047498//calcium-dependent phospholipase A2 activity;	K01047	ko04975(Fat digestion and absorption);ko04972(Pancreatic secretion);ko04270(Vascular smooth muscle contraction);ko04014(Ras signaling pathway);ko00592(alpha-Linolenic acid metabolism);ko00591(Linoleic acid metabolism);ko00590(Arachidonic acid metabolism);ko00565(Ether lipid metabolism);ko00564(Glycerophospholipid metabolism)
ENSOCUG00000012040	6260.79	26113.2	4.17092	2.06037	0.00200323	0.595031	KRTAP11-1	-	-	-	-	-	-
ENSOCUG00000006225	195.612	431.092	2.20381	1.14	0.00223453	0.603542	-	-	-	-	-	-	-
ENSOCUG00000024088	373.324	792.289	2.12225	1.0856	0.00224959	0.603542	-	-	-	-	-	-	-
ENSOCUG00000006831	92.2217	267.551	2.90117	1.53664	0.00232566	0.614047	-	GO:0005834;GO:0007186;GO:0031681;GO:0005834;GO:0007186;GO:0031681;	GO:0007186//G protein-coupled receptor signaling pathway;GO:0007186//G protein-coupled receptor signaling pathway;	GO:0005834//heterotrimeric G-protein complex;GO:0005834//heterotrimeric G-protein complex;	GO:0031681//G-protein beta-subunit binding;GO:0031681//G-protein beta-subunit binding;	K04541	ko05200(Pathways in cancer);ko05170(Human immunodeficiency virus 1 infection);ko05167(Kaposi sarcoma-associated herpesvirus infection);ko05163(Human cytomegalovirus infection);ko05034(Alcoholism);ko05032(Morphine addiction);ko04926(Relaxin signaling pathway);ko04728(Dopaminergic synapse);ko04727(GABAergic synapse);ko04726(Serotonergic synapse);ko04725(Cholinergic synapse);ko04724(Glutamatergic sy…
ENSOCUG00000025241	2.392	36.8083	15.3881	3.94375	0.00241598	0.614063	-	-	-	-	-	K03927	ko00983(Drug metabolism - other enzymes)
ENSOCUG00000000360	206.337	677.812	3.28498	1.71588	0.00262831	0.614063	CDH6	GO:0005509;GO:0005654;GO:0005886;GO:0005886;GO:0005886;GO:0007155;GO:0007156;GO:0007219;GO:0016020;GO:0030054;GO:0098609;	GO:0007155//cell adhesion;GO:0007156//homophilic cell adhesion via plasma membrane adhesion molecules;GO:0007219//Notch signaling pathway;GO:0098609//cell-cell adhesion;	GO:0005654//nucleoplasm;GO:0005886//plasma membrane;GO:0005886//plasma membrane;GO:0005886//plasma membrane;GO:0016020//membrane;GO:0030054//cell junction;	GO:0005509//calcium ion binding;	K06798	-
ENSOCUG00000025758	713.537	3357.92	4.70601	2.23451	0.00273605	0.614063	-	GO:0003735;GO:0003735;GO:0005840;GO:0005840;GO:0005840;GO:0006412;GO:0006412;	GO:0006412//translation;GO:0006412//translation;	GO:0005840//ribosome;GO:0005840//ribosome;GO:0005840//ribosome;	GO:0003735//structural constituent of ribosome;GO:0003735//structural constituent of ribosome;	-	-
ENSOCUG00000024352	280.594	1166.82	4.1584	2.05603	0.0027419	0.614063	-	GO:0005198;GO:0045095;	-	GO:0045095//keratin filament;	GO:0005198//structural molecule activity;	-	-
ENSOCUG00000035124	244.332	857.88	3.51113	1.81193	0.00282646	0.614063	-	GO:0004055;GO:0005524;GO:0006526;	GO:0006526//arginine biosynthetic process;	-	GO:0004055//argininosuccinate synthase activity;GO:0005524//ATP binding;	-	-
ENSOCUG00000002875	82.5524	259.122	3.13889	1.65025	0.00292514	0.614063	STOX1	GO:0000977;GO:0001650;GO:0005634;GO:0005634;GO:0005654;GO:0005737;GO:0005813;GO:0005829;GO:0005938;GO:0006357;GO:0008284;GO:0010468;GO:0010628;GO:0010629;GO:0010800;GO:0010821;GO:0010971;GO:0033138;GO:0045787;GO:0048839;GO:0050679;GO:0051881;GO:0051897;GO:0061418;GO:0071500;GO:1901858;GO:1902882;GO:1904031;GO:1904120;GO:0006357;	GO:0006357//regulation of transcription by RNA polymerase II;GO:0008284//positive regulation of cell population proliferation;GO:0010468//regulation of gene expression;GO:0010628//positive regulation of gene expression;GO:0010629//negative regulation of gene expression;GO:0010800//positive regulation of peptidyl-threonine phosphorylation;GO:0010821//regulation of mitochondrion organization;GO:001…	GO:0001650//fibrillar center;GO:0005634//nucleus;GO:0005634//nucleus;GO:0005654//nucleoplasm;GO:0005737//cytoplasm;GO:0005813//centrosome;GO:0005829//cytosol;GO:0005938//cell cortex;	GO:0000977//RNA polymerase II transcription regulatory region sequence-specific DNA binding;	-	-
ENSOCUG00000007677	49.8805	131.383	2.63396	1.39723	0.0029576	0.614063	-	GO:0005576;GO:0007165;GO:0008083;GO:0008083;GO:0008083;GO:0008083;	GO:0007165//signal transduction;	GO:0005576//extracellular region;	GO:0008083//growth factor activity;GO:0008083//growth factor activity;GO:0008083//growth factor activity;GO:0008083//growth factor activity;	-	-
ENSOCUG00000015935	155.362	403.823	2.59924	1.37809	0.00307549	0.614063	TCF7	GO:0000976;GO:0005634;GO:0005634;GO:0005654;GO:0006357;GO:0008013;GO:0008013;GO:0016055;GO:0016604;GO:0033153;GO:0060070;GO:0071353;GO:1990837;	GO:0006357//regulation of transcription by RNA polymerase II;GO:0016055//Wnt signaling pathway;GO:0033153//T cell receptor V(D)J recombination;GO:0060070//canonical Wnt signaling pathway;GO:0071353//cellular response to interleukin-4;	GO:0005634//nucleus;GO:0005634//nucleus;GO:0005654//nucleoplasm;GO:0016604//nuclear body;	GO:0000976//transcription cis-regulatory region binding;GO:0008013//beta-catenin binding;GO:0008013//beta-catenin binding;GO:1990837//sequence-specific double-stranded DNA binding;	-	-
ENSOCUG00000026716	56.309	148.291	2.63352	1.39699	0.00313787	0.614063	MBLAC2	-	-	-	-	-	-
ENSOCUG00000007886	81.2439	238.234	2.93233	1.55205	0.00327881	0.622645	CYRIA	GO:0030833;	GO:0030833//regulation of actin filament polymerization;	-	-	-	-
ENSOCUG00000025476	51.8707	147.755	2.84852	1.51021	0.00333628	0.622645	-	GO:0004888;GO:0004930;GO:0007166;GO:0007186;GO:0016021;GO:0004888;GO:0004930;GO:0007166;GO:0007186;GO:0016021;	GO:0007166//cell surface receptor signaling pathway;GO:0007186//G protein-coupled receptor signaling pathway;GO:0007166//cell surface receptor signaling pathway;GO:0007186//G protein-coupled receptor signaling pathway;	GO:0016021//integral component of membrane;GO:0016021//integral component of membrane;	GO:0004888//transmembrane signaling receptor activity;GO:0004930//G protein-coupled receptor activity;GO:0004888//transmembrane signaling receptor activity;GO:0004930//G protein-coupled receptor activity;	-	-
ENSOCUG00000009206	355.985	1317.43	3.70081	1.88784	0.00338338	0.622645	-	GO:0005198;	-	-	GO:0005198//structural molecule activity;	K07604	ko05150(Staphylococcus aureus infection);ko04915(Estrogen signaling pathway)
ENSOCUG00000025315	266.958	1097.88	4.11254	2.04003	0.00355154	0.628775	CALHM4	GO:0016020;GO:0016021;	-	GO:0016020//membrane;GO:0016021//integral component of membrane;	-	-	-
ENSOCUG00000003970	35.9076	104.095	2.89898	1.53555	0.00355325	0.628775	TAGLN3	GO:0005515;GO:0000122;GO:0005515;GO:0005634;GO:0005515;	GO:0000122//negative regulation of transcription by RNA polymerase II;	GO:0005634//nucleus;	GO:0005515//protein binding;GO:0005515//protein binding;GO:0005515//protein binding;	K20526	-
ENSOCUG00000015434	252.498	529.554	2.09726	1.06851	0.00377931	0.651758	MAP3K5	GO:0000165;GO:0000165;GO:0000186;GO:0000287;GO:0004672;GO:0004672;GO:0004709;GO:0005524;GO:0005524;GO:0005737;GO:0006468;GO:0006468;GO:0007254;GO:0008631;GO:0019903;GO:0019904;GO:0032991;GO:0034198;GO:0034976;GO:0042802;GO:0042803;GO:0043065;GO:0043280;GO:0043507;GO:0045893;GO:0051403;GO:0070301;GO:1901216;GO:1902911;GO:1990604;	GO:0000165//MAPK cascade;GO:0000165//MAPK cascade;GO:0000186//obsolete activation of MAPKK activity;GO:0006468//protein phosphorylation;GO:0006468//protein phosphorylation;GO:0007254//JNK cascade;GO:0008631//intrinsic apoptotic signaling pathway in response to oxidative stress;GO:0034198//cellular response to amino acid starvation;GO:0034976//response to endoplasmic reticulum stress;GO:0043065//p…	GO:0005737//cytoplasm;GO:0032991//protein-containing complex;GO:1902911//protein kinase complex;GO:1990604//IRE1-TRAF2-ASK1 complex;	GO:0000287//magnesium ion binding;GO:0004672//protein kinase activity;GO:0004672//protein kinase activity;GO:0004709//MAP kinase kinase kinase activity;GO:0005524//ATP binding;GO:0005524//ATP binding;GO:0019903//protein phosphatase binding;GO:0019904//protein domain specific binding;GO:0042802//identical protein binding;GO:0042803//protein homodimerization activity;	K04426	ko05418(Fluid shear stress and atherosclerosis);ko05417(Lipid and atherosclerosis);ko05208(Chemical carcinogenesis - reactive oxygen species);ko05022(Pathways of neurodegeneration - multiple diseases);ko05017(Spinocerebellar ataxia);ko05016(Huntington disease);ko05014(Amyotrophic lateral sclerosis);ko05012(Parkinson disease);ko05010(Alzheimer disease);ko04936(Alcoholic liver disease);ko04932(Non-…
ENSOCUG00000004184	1504.72	3139.28	2.08629	1.06094	0.00380068	0.651758	SLC39A8	GO:0005381;GO:0005384;GO:0005384;GO:0005385;GO:0005385;GO:0005765;GO:0005886;GO:0005886;GO:0006351;GO:0006355;GO:0006355;GO:0006487;GO:0006525;GO:0006829;GO:0006876;GO:0006882;GO:0006882;GO:0015086;GO:0015086;GO:0015106;GO:0015296;GO:0015701;GO:0016020;GO:0016323;GO:0016324;GO:0016324;GO:0030001;GO:0030026;GO:0030198;GO:0030198;GO:0031090;GO:0042391;GO:0046873;GO:0055085;GO:0061757;GO:0070574;GO:…	GO:0006351//transcription, DNA-templated;GO:0006355//regulation of transcription, DNA-templated;GO:0006355//regulation of transcription, DNA-templated;GO:0006487//protein N-linked glycosylation;GO:0006525//arginine metabolic process;GO:0006829//zinc ion transport;GO:0006876//cellular cadmium ion homeostasis;GO:0006882//cellular zinc ion homeostasis;GO:0006882//cellular zinc ion homeostasis;GO:001…	GO:0005765//lysosomal membrane;GO:0005886//plasma membrane;GO:0005886//plasma membrane;GO:0016020//membrane;GO:0016323//basolateral plasma membrane;GO:0016324//apical plasma membrane;GO:0016324//apical plasma membrane;GO:0031090//organelle membrane;	GO:0005381//iron ion transmembrane transporter activity;GO:0005384//manganese ion transmembrane transporter activity;GO:0005384//manganese ion transmembrane transporter activity;GO:0005385//zinc ion transmembrane transporter activity;GO:0005385//zinc ion transmembrane transporter activity;GO:0015086//cadmium ion transmembrane transporter activity;GO:0015086//cadmium ion transmembrane transporter …	K14714	ko05012(Parkinson disease);ko05010(Alzheimer disease);ko04216(Ferroptosis)
ENSOCUG00000013658	38.0747	105.563	2.77253	1.4712	0.00385887	0.654984	-	GO:0007165;GO:0035556;GO:0007165;GO:0035556;	GO:0007165//signal transduction;GO:0035556//intracellular signal transduction;GO:0007165//signal transduction;GO:0035556//intracellular signal transduction;	-	-	-	-
ENSOCUG00000015593	449.552	1551.1	3.45033	1.78674	0.00395826	0.664297	KRT39	GO:0005198;	-	-	GO:0005198//structural molecule activity;	K07604	ko05150(Staphylococcus aureus infection);ko04915(Estrogen signaling pathway)
ENSOCUG00000013549	60.8286	197.239	3.24254	1.69713	0.00400718	0.664297	MLF1	-	-	-	-	K15622	ko05202(Transcriptional misregulation in cancer)
ENSOCUG00000029348	216.739	462.339	2.13316	1.09299	0.0041633	0.664297	KRT2	GO:0001533;GO:0003334;GO:0008092;GO:0008544;GO:0018149;GO:0030280;GO:0030280;GO:0031424;GO:0032980;GO:0043616;GO:0045095;GO:0045095;GO:0045109;GO:0045684;GO:0051546;	GO:0003334//keratinocyte development;GO:0008544//epidermis development;GO:0018149//peptide cross-linking;GO:0031424//keratinization;GO:0032980//keratinocyte activation;GO:0043616//keratinocyte proliferation;GO:0045109//intermediate filament organization;GO:0045684//positive regulation of epidermis development;GO:0051546//keratinocyte migration;	GO:0001533//cornified envelope;GO:0045095//keratin filament;GO:0045095//keratin filament;	GO:0008092//cytoskeletal protein binding;GO:0030280//structural constituent of skin epidermis;GO:0030280//structural constituent of skin epidermis;	K07605	-
ENSOCUG00000009466	2476.62	8893.22	3.59087	1.84433	0.00425187	0.665398	HEPHL1	GO:0004322;GO:0005507;GO:0006879;GO:0016491;GO:0055114;GO:0005507;GO:0016491;GO:0055114;	GO:0006879//cellular iron ion homeostasis;GO:0055114//obsolete oxidation-reduction process;GO:0055114//obsolete oxidation-reduction process;	-	GO:0004322//ferroxidase activity;GO:0005507//copper ion binding;GO:0016491//oxidoreductase activity;GO:0005507//copper ion binding;GO:0016491//oxidoreductase activity;	K14735	ko04978(Mineral absorption);ko00860(Porphyrin metabolism)
ENSOCUG00000023797	53.8641	172.857	3.20914	1.68219	0.00444025	0.665398	-	GO:0008083;	-	-	GO:0008083//growth factor activity;	-	-
ENSOCUG00000022833	293.795	633.534	2.15638	1.10861	0.00479334	0.681914	-	GO:0007165;GO:0042981;	GO:0007165//signal transduction;GO:0042981//regulation of apoptotic process;	-	-	K09852	-
ENSOCUG00000011842	5520.91	14301.3	2.59038	1.37317	0.00479644	0.681914	CRNN	GO:0005509;GO:0009408;GO:0010468;GO:0010838;GO:0014066;GO:0016020;GO:0046914;GO:0051092;GO:0071345;GO:0098609;GO:1902808;	GO:0009408//response to heat;GO:0010468//regulation of gene expression;GO:0010838//positive regulation of keratinocyte proliferation;GO:0014066//regulation of phosphatidylinositol 3-kinase signaling;GO:0051092//positive regulation of NF-kappaB transcription factor activity;GO:0071345//cellular response to cytokine stimulus;GO:0098609//cell-cell adhesion;GO:1902808//positive regulation of cell cyc…	GO:0016020//membrane;	GO:0005509//calcium ion binding;GO:0046914//transition metal ion binding;	K23850	-
ENSOCUG00000002090	118.141	263.689	2.23198	1.15832	0.00497487	0.682956	RASSF2	GO:0000776;GO:0001501;GO:0001503;GO:0004672;GO:0005634;GO:0005634;GO:0005654;GO:0005737;GO:0005737;GO:0005794;GO:0005829;GO:0005886;GO:0007165;GO:0031954;GO:0032991;GO:0033137;GO:0038168;GO:0042981;GO:0043065;GO:0045667;GO:0045670;GO:0045860;GO:0046330;GO:0046849;GO:0048872;GO:0050821;GO:1901222;GO:1901223;	GO:0001501//skeletal system development;GO:0001503//ossification;GO:0007165//signal transduction;GO:0031954//positive regulation of protein autophosphorylation;GO:0033137//negative regulation of peptidyl-serine phosphorylation;GO:0038168//epidermal growth factor receptor signaling pathway via I-kappaB kinase/NF-kappaB cascade;GO:0042981//regulation of apoptotic process;GO:0043065//positive regula…	GO:0000776//kinetochore;GO:0005634//nucleus;GO:0005634//nucleus;GO:0005654//nucleoplasm;GO:0005737//cytoplasm;GO:0005737//cytoplasm;GO:0005794//Golgi apparatus;GO:0005829//cytosol;GO:0005886//plasma membrane;GO:0032991//protein-containing complex;	GO:0004672//protein kinase activity;	K09851	ko04392(Hippo signaling pathway - multiple species)
ENSOCUG00000016606	76.1119	179.329	2.35612	1.23642	0.00499873	0.682956	ETV1	GO:0003700;GO:0005634;GO:0006355;GO:0006366;GO:0043565;GO:0048935;GO:0000978;GO:0001228;GO:0003700;GO:0005634;GO:0006355;GO:0006366;GO:0043565;GO:0045944;GO:0048935;GO:1990837;GO:0003700;GO:0005634;GO:0006355;GO:0043565;	GO:0006355//regulation of transcription, DNA-templated;GO:0006366//transcription by RNA polymerase II;GO:0048935//peripheral nervous system neuron development;GO:0006355//regulation of transcription, DNA-templated;GO:0006366//transcription by RNA polymerase II;GO:0045944//positive regulation of transcription by RNA polymerase II;GO:0048935//peripheral nervous system neuron development;GO:0006355/…	GO:0005634//nucleus;GO:0005634//nucleus;GO:0005634//nucleus;	GO:0003700//DNA-binding transcription factor activity;GO:0043565//sequence-specific DNA binding;GO:0000978//RNA polymerase II cis-regulatory region sequence-specific DNA binding;GO:0001228//DNA-binding transcription activator activity, RNA polymerase II-specific;GO:0003700//DNA-binding transcription factor activity;GO:0043565//sequence-specific DNA binding;GO:1990837//sequence-specific double-str…	K09431	ko05202(Transcriptional misregulation in cancer)
ENSOCUG00000001337	412.672	920.082	2.22957	1.15677	0.00507549	0.682956	PARM1	GO:0005654;GO:0005769;GO:0005770;GO:0005794;GO:0005829;GO:0005886;GO:0043231;	-	GO:0005654//nucleoplasm;GO:0005769//early endosome;GO:0005770//late endosome;GO:0005794//Golgi apparatus;GO:0005829//cytosol;GO:0005886//plasma membrane;GO:0043231//intracellular membrane-bounded organelle;	-	-	-
ENSOCUG00000013753	565.174	1562.04	2.76382	1.46666	0.00514438	0.682956	SYTL2	GO:0001786;GO:0006886;GO:0006887;GO:0070382;GO:0001786;GO:0006886;GO:0006887;GO:0070382;GO:0001786;GO:0006886;GO:0006887;GO:0070382;GO:0001786;GO:0006887;GO:0070382;	GO:0006886//intracellular protein transport;GO:0006887//exocytosis;GO:0006886//intracellular protein transport;GO:0006887//exocytosis;GO:0006886//intracellular protein transport;GO:0006887//exocytosis;GO:0006887//exocytosis;	GO:0070382//exocytic vesicle;GO:0070382//exocytic vesicle;GO:0070382//exocytic vesicle;GO:0070382//exocytic vesicle;	GO:0001786//phosphatidylserine binding;GO:0001786//phosphatidylserine binding;GO:0001786//phosphatidylserine binding;GO:0001786//phosphatidylserine binding;	K17598	-
ENSOCUG00000008647	4775.12	15564.4	3.25948	1.70464	0.00520992	0.682956	S100A3	GO:0005509;GO:0005794;GO:0005829;GO:0005886;GO:0008270;GO:0046914;	-	GO:0005794//Golgi apparatus;GO:0005829//cytosol;GO:0005886//plasma membrane;	GO:0005509//calcium ion binding;GO:0008270//zinc ion binding;GO:0046914//transition metal ion binding;	K23760	-
ENSOCUG00000010814	357.54	864.886	2.41899	1.2744	0.00540443	0.682956	ME1	GO:0004470;GO:0004471;GO:0051287;GO:0055114;GO:0004470;GO:0004470;GO:0004471;GO:0004473;GO:0004473;GO:0006108;GO:0030145;GO:0042802;GO:0051287;GO:0055114;GO:1902031;	GO:0055114//obsolete oxidation-reduction process;GO:0006108//malate metabolic process;GO:0055114//obsolete oxidation-reduction process;GO:1902031//regulation of NADP metabolic process;	-	GO:0004470//malic enzyme activity;GO:0004471//malate dehydrogenase (decarboxylating) (NAD+) activity;GO:0051287//NAD binding;GO:0004470//malic enzyme activity;GO:0004470//malic enzyme activity;GO:0004471//malate dehydrogenase (decarboxylating) (NAD+) activity;GO:0004473//malate dehydrogenase (decarboxylating) (NADP+) activity;GO:0004473//malate dehydrogenase (decarboxylating) (NADP+) activity;GO:…	K00029	ko03320(PPAR signaling pathway);ko00620(Pyruvate metabolism)
ENSOCUG00000003108	54.7624	140.935	2.57357	1.36377	0.00550175	0.682956	TMEM44	-	-	-	-	-	-
ENSOCUG00000005502	14367.2	46342	3.22554	1.68954	0.00561081	0.686251	PRR9	-	-	-	-	-	-
ENSOCUG00000006325	166.35	358.487	2.15502	1.1077	0.00568527	0.690283	GALM	GO:0003824;GO:0004034;GO:0005975;GO:0005975;GO:0006006;GO:0006012;GO:0016853;GO:0019318;GO:0030246;GO:0003824;GO:0005975;GO:0016853;GO:0030246;GO:0003824;GO:0005975;GO:0016853;GO:0030246;	GO:0005975//carbohydrate metabolic process;GO:0005975//carbohydrate metabolic process;GO:0006006//glucose metabolic process;GO:0006012//galactose metabolic process;GO:0019318//hexose metabolic process;GO:0005975//carbohydrate metabolic process;GO:0005975//carbohydrate metabolic process;	-	GO:0003824//catalytic activity;GO:0004034//aldose 1-epimerase activity;GO:0016853//isomerase activity;GO:0030246//carbohydrate binding;GO:0003824//catalytic activity;GO:0016853//isomerase activity;GO:0030246//carbohydrate binding;GO:0003824//catalytic activity;GO:0016853//isomerase activity;GO:0030246//carbohydrate binding;	K01785	ko00052(Galactose metabolism);ko00010(Glycolysis / Gluconeogenesis)
ENSOCUG00000017136	233.534	535.367	2.29246	1.1969	0.00612032	0.691224	SLC27A6	GO:0004467;GO:0015908;GO:0016021;GO:0031957;GO:0031957;GO:0004467;GO:0015908;GO:0016021;GO:0031957;	GO:0015908//fatty acid transport;GO:0015908//fatty acid transport;	GO:0016021//integral component of membrane;GO:0016021//integral component of membrane;	GO:0004467//long-chain fatty acid-CoA ligase activity;GO:0031957//very long-chain fatty acid-CoA ligase activity;GO:0031957//very long-chain fatty acid-CoA ligase activity;GO:0004467//long-chain fatty acid-CoA ligase activity;GO:0031957//very long-chain fatty acid-CoA ligase activity;	K08749	ko04931(Insulin resistance);ko03320(PPAR signaling pathway)
ENSOCUG00000014216	736.134	1505.4	2.045	1.0321	0.00619641	0.691224	CARMIL1	GO:0005515;GO:0005654;GO:0005829;GO:0005886;GO:0016477;GO:0016607;GO:0030027;GO:0030027;GO:0030027;GO:0030032;GO:0030335;GO:0030335;GO:0030335;GO:0030838;GO:0031252;GO:0031529;GO:0031941;GO:0044351;GO:0044354;GO:0044877;GO:0044877;GO:0046415;GO:0051496;GO:0051496;GO:0051638;GO:0051638;GO:0051639;GO:1900026;GO:1900026;GO:1902745;GO:1902745;GO:1902745;GO:2000813;GO:2000813;GO:0005515;GO:0030027;GO:…	GO:0016477//cell migration;GO:0030032//lamellipodium assembly;GO:0030335//positive regulation of cell migration;GO:0030335//positive regulation of cell migration;GO:0030335//positive regulation of cell migration;GO:0030838//positive regulation of actin filament polymerization;GO:0031529//ruffle organization;GO:0044351//macropinocytosis;GO:0046415//urate metabolic process;GO:0051496//positive regu…	GO:0005654//nucleoplasm;GO:0005829//cytosol;GO:0005886//plasma membrane;GO:0016607//nuclear speck;GO:0030027//lamellipodium;GO:0030027//lamellipodium;GO:0030027//lamellipodium;GO:0031252//cell leading edge;GO:0031941//filamentous actin;GO:0044354//macropinosome;GO:0030027//lamellipodium;GO:0030027//lamellipodium;GO:0030027//lamellipodium;	GO:0005515//protein binding;GO:0044877//protein-containing complex binding;GO:0044877//protein-containing complex binding;GO:0005515//protein binding;GO:0005515//protein binding;GO:0005515//protein binding;	K20493	-
ENSOCUG00000005746	182.96	478.237	2.61388	1.38619	0.00624912	0.691224	KLK4	GO:0004252;GO:0006508;GO:0004252;GO:0006508;	GO:0006508//proteolysis;GO:0006508//proteolysis;	-	GO:0004252//serine-type endopeptidase activity;GO:0004252//serine-type endopeptidase activity;	-	-
ENSOCUG00000004826	1730.16	3609.28	2.0861	1.06081	0.00628763	0.691224	SLC40A1	GO:0005381;GO:0005381;GO:0005654;GO:0005829;GO:0005886;GO:0006879;GO:0016021;GO:0016323;GO:0017046;GO:0034755;GO:0034755;GO:0005381;GO:0016021;GO:0034755;	GO:0006879//cellular iron ion homeostasis;GO:0034755//iron ion transmembrane transport;GO:0034755//iron ion transmembrane transport;GO:0034755//iron ion transmembrane transport;	GO:0005654//nucleoplasm;GO:0005829//cytosol;GO:0005886//plasma membrane;GO:0016021//integral component of membrane;GO:0016323//basolateral plasma membrane;GO:0016021//integral component of membrane;	GO:0005381//iron ion transmembrane transporter activity;GO:0005381//iron ion transmembrane transporter activity;GO:0017046//peptide hormone binding;GO:0005381//iron ion transmembrane transporter activity;	K14685	ko04978(Mineral absorption);ko04216(Ferroptosis)
ENSOCUG00000036283	560.34	2679.38	4.78171	2.25753	0.00631634	0.691224	-	GO:0045095;	-	GO:0045095//keratin filament;	-	-	-
ENSOCUG00000011633	71.3583	182.939	2.56367	1.35821	0.00643176	0.695244	MYB	GO:0000122;GO:0000978;GO:0001228;GO:0005654;GO:0005829;GO:0006338;GO:0006355;GO:0045624;GO:0045892;GO:0045893;GO:0045944;GO:0051571;GO:0051574;GO:1901533;GO:0006355;GO:0006355;GO:0006355;GO:0006355;	GO:0000122//negative regulation of transcription by RNA polymerase II;GO:0006338//chromatin remodeling;GO:0006355//regulation of transcription, DNA-templated;GO:0045624//positive regulation of T-helper cell differentiation;GO:0045892//negative regulation of transcription, DNA-templated;GO:0045893//positive regulation of transcription, DNA-templated;GO:0045944//positive regulation of transcription…	GO:0005654//nucleoplasm;GO:0005829//cytosol;	GO:0000978//RNA polymerase II cis-regulatory region sequence-specific DNA binding;GO:0001228//DNA-binding transcription activator activity, RNA polymerase II-specific;	K09420	ko04151(PI3K-Akt signaling pathway)
ENSOCUG00000008207	228.364	557.96	2.44329	1.28882	0.00643667	0.695244	CAPN8	GO:0004198;GO:0005509;GO:0006508;GO:0007586;GO:0004198;GO:0005509;GO:0006508;GO:0007586;	GO:0006508//proteolysis;GO:0007586//digestion;GO:0006508//proteolysis;GO:0007586//digestion;	-	GO:0004198//calcium-dependent cysteine-type endopeptidase activity;GO:0005509//calcium ion binding;GO:0004198//calcium-dependent cysteine-type endopeptidase activity;GO:0005509//calcium ion binding;	K08577	-
ENSOCUG00000011578	458.525	1067.73	2.32863	1.21948	0.00651423	0.699082	BMP2K	GO:0004672;GO:0004672;GO:0005524;GO:0005634;GO:0006468;GO:0016607;GO:0019208;GO:0030500;GO:0004672;GO:0005524;GO:0006468;	GO:0006468//protein phosphorylation;GO:0030500//regulation of bone mineralization;GO:0006468//protein phosphorylation;	GO:0005634//nucleus;GO:0016607//nuclear speck;	GO:0004672//protein kinase activity;GO:0004672//protein kinase activity;GO:0005524//ATP binding;GO:0019208//phosphatase regulator activity;GO:0004672//protein kinase activity;GO:0005524//ATP binding;	K08854	ko05202(Transcriptional misregulation in cancer)
ENSOCUG00000002140	119.38	378.148	3.16761	1.6634	0.00696492	0.714983	DACH1	GO:0000122;GO:0000122;GO:0000977;GO:0000978;GO:0000981;GO:0001227;GO:0001967;GO:0003700;GO:0005634;GO:0005667;GO:0005737;GO:0006355;GO:0007585;GO:0008283;GO:0010944;GO:0030336;GO:0033262;GO:0045892;GO:0046545;GO:0048147;GO:0060244;GO:2000279;	GO:0000122//negative regulation of transcription by RNA polymerase II;GO:0000122//negative regulation of transcription by RNA polymerase II;GO:0001967//suckling behavior;GO:0006355//regulation of transcription, DNA-templated;GO:0007585//respiratory gaseous exchange by respiratory system;GO:0008283//cell population proliferation;GO:0010944//negative regulation of transcription by competitive promo…	GO:0005634//nucleus;GO:0005667//transcription regulator complex;GO:0005737//cytoplasm;	GO:0000977//RNA polymerase II transcription regulatory region sequence-specific DNA binding;GO:0000978//RNA polymerase II cis-regulatory region sequence-specific DNA binding;GO:0000981//DNA-binding transcription factor activity, RNA polymerase II-specific;GO:0001227//DNA-binding transcription repressor activity, RNA polymerase II-specific;GO:0003700//DNA-binding transcription factor activity;	-	-
ENSOCUG00000004959	83.2401	188.148	2.26031	1.17652	0.00707904	0.714983	HHIP	GO:0003824;GO:0003824;GO:0003824;GO:0008270;GO:0009968;GO:0097108;GO:0003824;	GO:0009968//negative regulation of signal transduction;	-	GO:0003824//catalytic activity;GO:0003824//catalytic activity;GO:0003824//catalytic activity;GO:0008270//zinc ion binding;GO:0097108//hedgehog family protein binding;GO:0003824//catalytic activity;	K06231	ko05217(Basal cell carcinoma);ko05200(Pathways in cancer);ko04340(Hedgehog signaling pathway);ko04024(cAMP signaling pathway)
ENSOCUG00000029339	21.782	66.7262	3.06336	1.61511	0.00731102	0.714983	AWAT2	GO:0005789;GO:0006640;GO:0010025;GO:0016747;GO:0050252;GO:0050252;	GO:0006640//monoacylglycerol biosynthetic process;GO:0010025//wax biosynthetic process;	GO:0005789//endoplasmic reticulum membrane;	GO:0016747//acyltransferase activity, transferring groups other than amino-acyl groups;GO:0050252//retinol O-fatty-acyltransferase activity;GO:0050252//retinol O-fatty-acyltransferase activity;	K11156	ko04977(Vitamin digestion and absorption);ko00830(Retinol metabolism)
ENSOCUG00000009395	211.601	424.971	2.00836	1.00602	0.00736211	0.714983	CNTN1	GO:0005515;GO:0007399;GO:0010628;GO:0010765;GO:0010976;GO:0021549;GO:0030246;GO:0031175;GO:0031175;GO:0099025;GO:0099026;GO:0005515;GO:0007399;GO:0031175;GO:0005515;GO:0007399;GO:0031175;GO:0005515;GO:0007399;GO:0031175;GO:0007399;GO:0031175;	GO:0007399//nervous system development;GO:0010628//positive regulation of gene expression;GO:0010765//positive regulation of sodium ion transport;GO:0010976//positive regulation of neuron projection development;GO:0021549//cerebellum development;GO:0031175//neuron projection development;GO:0031175//neuron projection development;GO:0007399//nervous system development;GO:0031175//neuron projection …	GO:0099025//anchored component of postsynaptic membrane;GO:0099026//anchored component of presynaptic membrane;	GO:0005515//protein binding;GO:0030246//carbohydrate binding;GO:0005515//protein binding;GO:0005515//protein binding;GO:0005515//protein binding;	K06759	ko04514(Cell adhesion molecules)
ENSOCUG00000003812	93.7855	203.742	2.17243	1.11931	0.007618	0.714983	EPHB1	GO:0001525;GO:0004672;GO:0004713;GO:0005003;GO:0005005;GO:0005515;GO:0005524;GO:0005737;GO:0005783;GO:0005829;GO:0005886;GO:0005887;GO:0005887;GO:0006468;GO:0007169;GO:0007411;GO:0008046;GO:0014719;GO:0016020;GO:0016021;GO:0021545;GO:0021631;GO:0021952;GO:0022008;GO:0030010;GO:0030424;GO:0031290;GO:0031589;GO:0031901;GO:0032433;GO:0044877;GO:0045121;GO:0046328;GO:0046777;GO:0048013;GO:0048013;GO:…	GO:0001525//angiogenesis;GO:0006468//protein phosphorylation;GO:0007169//transmembrane receptor protein tyrosine kinase signaling pathway;GO:0007411//axon guidance;GO:0014719//skeletal muscle satellite cell activation;GO:0021545//cranial nerve development;GO:0021631//optic nerve morphogenesis;GO:0021952//central nervous system projection neuron axonogenesis;GO:0022008//neurogenesis;GO:0030010//es…	GO:0005737//cytoplasm;GO:0005783//endoplasmic reticulum;GO:0005829//cytosol;GO:0005886//plasma membrane;GO:0005887//integral component of plasma membrane;GO:0005887//integral component of plasma membrane;GO:0016020//membrane;GO:0016021//integral component of membrane;GO:0030424//axon;GO:0031901//early endosome membrane;GO:0032433//filopodium tip;GO:0045121//membrane raft;GO:0098978//glutamatergic…	GO:0004672//protein kinase activity;GO:0004713//protein tyrosine kinase activity;GO:0005003//ephrin receptor activity;GO:0005005//transmembrane-ephrin receptor activity;GO:0005515//protein binding;GO:0005524//ATP binding;GO:0008046//axon guidance receptor activity;GO:0044877//protein-containing complex binding;GO:0004672//protein kinase activity;GO:0004713//protein tyrosine kinase activity;GO:000…	K05110	ko04360(Axon guidance)
ENSOCUG00000017271	1281.87	4546.25	3.54657	1.82642	0.00762691	0.714983	MT4	GO:0006875;GO:0046872;GO:0046872;	GO:0006875//cellular metal ion homeostasis;	-	GO:0046872//metal ion binding;GO:0046872//metal ion binding;	-	-
ENSOCUG00000026370	42.7346	105.819	2.47618	1.30812	0.00784779	0.714983	-	GO:0005515;GO:0046983;GO:0046983;	-	-	GO:0005515//protein binding;GO:0046983//protein dimerization activity;GO:0046983//protein dimerization activity;	-	-
ENSOCUG00000010392	38.163	110.199	2.8876	1.52987	0.00785053	0.714983	DPEP1	GO:0006508;GO:0070573;GO:0005654;GO:0005886;GO:0006508;GO:0006691;GO:0006751;GO:0006954;GO:0008270;GO:0008800;GO:0016805;GO:0016999;GO:0030054;GO:0030336;GO:0030593;GO:0035690;GO:0043027;GO:0043066;GO:0043154;GO:0045177;GO:0050667;GO:0070573;GO:0070573;GO:0072341;	GO:0006508//proteolysis;GO:0006508//proteolysis;GO:0006691//leukotriene metabolic process;GO:0006751//glutathione catabolic process;GO:0006954//inflammatory response;GO:0016999//antibiotic metabolic process;GO:0030336//negative regulation of cell migration;GO:0030593//neutrophil chemotaxis;GO:0035690//cellular response to xenobiotic stimulus;GO:0043066//negative regulation of apoptotic process;GO…	GO:0005654//nucleoplasm;GO:0005886//plasma membrane;GO:0030054//cell junction;GO:0045177//apical part of cell;	GO:0070573//metallodipeptidase activity;GO:0008270//zinc ion binding;GO:0008800//beta-lactamase activity;GO:0016805//dipeptidase activity;GO:0043027//cysteine-type endopeptidase inhibitor activity involved in apoptotic process;GO:0070573//metallodipeptidase activity;GO:0070573//metallodipeptidase activity;GO:0072341//modified amino acid binding;	K01273	-
ENSOCUG00000031203	117.934	470.39	3.98859	1.99588	0.00801459	0.714983	-	GO:0005198;GO:0045095;	-	GO:0045095//keratin filament;	GO:0005198//structural molecule activity;	-	-
ENSOCUG00000009694	76.0717	189.428	2.49013	1.31622	0.0081208	0.714983	SRGAP1	GO:0005096;GO:0005515;GO:0007165;GO:0005096;GO:0005515;GO:0007165;GO:0005515;GO:0007165;	GO:0007165//signal transduction;GO:0007165//signal transduction;GO:0007165//signal transduction;	-	GO:0005096//GTPase activator activity;GO:0005515//protein binding;GO:0005096//GTPase activator activity;GO:0005515//protein binding;GO:0005515//protein binding;	K07526	ko04360(Axon guidance)
ENSOCUG00000002607	19987.5	55919.2	2.79771	1.48425	0.00841331	0.718301	KRT85	GO:0045095;GO:0045095;	-	GO:0045095//keratin filament;GO:0045095//keratin filament;	-	K07605	-
ENSOCUG00000004881	120.493	250.624	2.08	1.05658	0.0084184	0.718301	AMOT	GO:0001726;GO:0005654;GO:0005884;GO:0008180;GO:0009897;GO:0016525;GO:0030027;GO:0030054;GO:0030139;GO:0030334;GO:0034613;GO:0035329;GO:0038023;GO:0043532;	GO:0016525//negative regulation of angiogenesis;GO:0030334//regulation of cell migration;GO:0034613//cellular protein localization;GO:0035329//hippo signaling;	GO:0001726//ruffle;GO:0005654//nucleoplasm;GO:0005884//actin filament;GO:0008180//COP9 signalosome;GO:0009897//external side of plasma membrane;GO:0030027//lamellipodium;GO:0030054//cell junction;GO:0030139//endocytic vesicle;	GO:0038023//signaling receptor activity;GO:0043532//angiostatin binding;	K16819	ko04530(Tight junction);ko04390(Hippo signaling pathway)
ENSOCUG00000012518	429.628	1095.12	2.54899	1.34992	0.00846381	0.718301	DSC2	GO:0005509;GO:0005886;GO:0005886;GO:0007155;GO:0007156;GO:0014704;GO:0016020;GO:0030057;GO:0031410;GO:0086042;GO:0086073;GO:0086091;GO:0098911;GO:0005509;GO:0005886;GO:0007155;GO:0007156;GO:0016020;GO:0005509;GO:0005886;GO:0007155;GO:0007156;GO:0016020;	GO:0007155//cell adhesion;GO:0007156//homophilic cell adhesion via plasma membrane adhesion molecules;GO:0086042//cardiac muscle cell-cardiac muscle cell adhesion;GO:0086073//bundle of His cell-Purkinje myocyte adhesion involved in cell communication;GO:0086091//regulation of heart rate by cardiac conduction;GO:0098911//regulation of ventricular cardiac muscle cell action potential;GO:0007155//ce…	GO:0005886//plasma membrane;GO:0005886//plasma membrane;GO:0014704//intercalated disc;GO:0016020//membrane;GO:0030057//desmosome;GO:0031410//cytoplasmic vesicle;GO:0005886//plasma membrane;GO:0016020//membrane;GO:0005886//plasma membrane;GO:0016020//membrane;	GO:0005509//calcium ion binding;GO:0005509//calcium ion binding;GO:0005509//calcium ion binding;	K07601	ko05412(Arrhythmogenic right ventricular cardiomyopathy)
ENSOCUG00000004359	153.097	360.666	2.3558	1.23622	0.00887183	0.718656	SERPINE2	GO:0005615;GO:0004867;GO:0004867;GO:0005102;GO:0005102;GO:0005539;GO:0005576;GO:0005576;GO:0005615;GO:0005829;GO:0007596;GO:0008201;GO:0008285;GO:0009611;GO:0010466;GO:0010544;GO:0010757;GO:0010757;GO:0010766;GO:0014067;GO:0021683;GO:0030195;GO:0030308;GO:0031091;GO:0031232;GO:0031594;GO:0032940;GO:0033363;GO:0042177;GO:0042628;GO:0045861;GO:0045879;GO:0048505;GO:0048711;GO:0050974;GO:0051966;GO:…	GO:0007596//blood coagulation;GO:0008285//negative regulation of cell population proliferation;GO:0009611//response to wounding;GO:0010466//negative regulation of peptidase activity;GO:0010544//negative regulation of platelet activation;GO:0010757//negative regulation of plasminogen activation;GO:0010757//negative regulation of plasminogen activation;GO:0010766//negative regulation of sodium ion …	GO:0005615//extracellular space;GO:0005576//extracellular region;GO:0005576//extracellular region;GO:0005615//extracellular space;GO:0005829//cytosol;GO:0031091//platelet alpha granule;GO:0031232//extrinsic component of external side of plasma membrane;GO:0031594//neuromuscular junction;GO:0062023//collagen-containing extracellular matrix;GO:0005615//extracellular space;	GO:0004867//serine-type endopeptidase inhibitor activity;GO:0004867//serine-type endopeptidase inhibitor activity;GO:0005102//signaling receptor binding;GO:0005102//signaling receptor binding;GO:0005539//glycosaminoglycan binding;GO:0008201//heparin binding;	K16643	-
ENSOCUG00000016898	404.967	852.234	2.10445	1.07345	0.00902585	0.718656	PLEKHG1	GO:0005085;GO:0005654;	-	GO:0005654//nucleoplasm;	GO:0005085//guanyl-nucleotide exchange factor activity;	K23859	-
ENSOCUG00000002977	746.07	1631.02	2.18615	1.12839	0.00906341	0.718656	-	GO:0005085;GO:0005085;GO:0005085;GO:0005085;GO:0005085;	-	-	GO:0005085//guanyl-nucleotide exchange factor activity;GO:0005085//guanyl-nucleotide exchange factor activity;GO:0005085//guanyl-nucleotide exchange factor activity;GO:0005085//guanyl-nucleotide exchange factor activity;GO:0005085//guanyl-nucleotide exchange factor activity;	K16779	-
ENSOCUG00000016589	1088.57	4118.88	3.78376	1.91982	0.00915301	0.718656	-	-	-	-	-	-	-
ENSOCUG00000010020	55.8955	174.014	3.1132	1.6384	0.00929425	0.718656	DNAJC6	GO:0014069;GO:0016191;GO:0045202;GO:0072318;GO:2000369;	GO:0016191//synaptic vesicle uncoating;GO:0072318//clathrin coat disassembly;GO:2000369//regulation of clathrin-dependent endocytosis;	GO:0014069//postsynaptic density;GO:0045202//synapse;	-	K09526	ko04144(Endocytosis)
ENSOCUG00000008388	181.336	396.707	2.18769	1.12941	0.00929751	0.718656	CCNG2	GO:0051726;GO:0051726;GO:0051726;	GO:0051726//regulation of cell cycle;GO:0051726//regulation of cell cycle;GO:0051726//regulation of cell cycle;	-	-	K10146	ko04115(p53 signaling pathway);ko04068(FoxO signaling pathway)
ENSOCUG00000008623	696.205	1428.82	2.05231	1.03725	0.00946168	0.718656	-	-	-	-	-	-	-
ENSOCUG00000010319	62.9366	182.547	2.90049	1.53629	0.0096329	0.721773	-	-	-	-	-	K24800	-
ENSOCUG00000014208	1746.26	5932.68	3.39736	1.76441	0.00981973	0.724155	-	GO:0005198;	-	-	GO:0005198//structural molecule activity;	K07604	ko05150(Staphylococcus aureus infection);ko04915(Estrogen signaling pathway)
ENSOCUG00000007526	61.5179	143.355	2.3303	1.22051	0.00994422	0.724155	CTH	GO:0003824;GO:0004123;GO:0004123;GO:0018272;GO:0019343;GO:0019344;GO:0019346;GO:0019346;GO:0030170;GO:0030170;GO:0042802;GO:0043066;GO:0043123;GO:0044524;GO:0044524;GO:0044540;GO:0044540;GO:0051092;GO:0051289;GO:0070814;GO:1904831;GO:1990830;GO:2001234;GO:0003824;GO:0019346;GO:0030170;	GO:0018272//protein-pyridoxal-5-phosphate linkage via peptidyl-N6-pyridoxal phosphate-L-lysine;GO:0019343//cysteine biosynthetic process via cystathionine;GO:0019344//cysteine biosynthetic process;GO:0019346//transsulfuration;GO:0019346//transsulfuration;GO:0043066//negative regulation of apoptotic process;GO:0043123//positive regulation of I-kappaB kinase/NF-kappaB signaling;GO:0044524//protein …	-	GO:0003824//catalytic activity;GO:0004123//cystathionine gamma-lyase activity;GO:0004123//cystathionine gamma-lyase activity;GO:0030170//pyridoxal phosphate binding;GO:0030170//pyridoxal phosphate binding;GO:0042802//identical protein binding;GO:0044540//L-cystine L-cysteine-lyase (deaminating);GO:0044540//L-cystine L-cysteine-lyase (deaminating);GO:0003824//catalytic activity;GO:0030170//pyridox…	K01758	ko00450(Selenocompound metabolism);ko00270(Cysteine and methionine metabolism);ko00260(Glycine, serine and threonine metabolism)
ENSOCUG00000001250	83.2715	183.362	2.20198	1.1388	0.00999793	0.724155	EDNRA	GO:0001569;GO:0001666;GO:0001701;GO:0004930;GO:0004962;GO:0004962;GO:0007186;GO:0007193;GO:0007507;GO:0007585;GO:0008217;GO:0010827;GO:0014032;GO:0014824;GO:0016021;GO:0042310;GO:0042310;GO:0042310;GO:0048484;GO:0060322;GO:0004930;GO:0004962;GO:0007186;GO:0008217;GO:0016021;GO:0042310;GO:0048484;	GO:0001569//branching involved in blood vessel morphogenesis;GO:0001666//response to hypoxia;GO:0001701//in utero embryonic development;GO:0007186//G protein-coupled receptor signaling pathway;GO:0007193//adenylate cyclase-inhibiting G protein-coupled receptor signaling pathway;GO:0007507//heart development;GO:0007585//respiratory gaseous exchange by respiratory system;GO:0008217//regulation of b…	GO:0016021//integral component of membrane;GO:0016021//integral component of membrane;	GO:0004930//G protein-coupled receptor activity;GO:0004962//endothelin receptor activity;GO:0004962//endothelin receptor activity;GO:0004930//G protein-coupled receptor activity;GO:0004962//endothelin receptor activity;	K04197	ko05200(Pathways in cancer);ko04924(Renin secretion);ko04270(Vascular smooth muscle contraction);ko04080(Neuroactive ligand-receptor interaction);ko04024(cAMP signaling pathway);ko04022(cGMP-PKG signaling pathway);ko04020(Calcium signaling pathway)
ENSOCUG00000008097	5850.08	15686.4	2.68139	1.42298	0.0100722	0.724155	KRT72	GO:0045095;GO:0045095;	-	GO:0045095//keratin filament;GO:0045095//keratin filament;	-	K07605	-
ENSOCUG00000015421	1379.65	2883.9	2.09031	1.06371	0.010106	0.724155	SLC20A2	GO:0005315;GO:0006817;GO:0016020;GO:0005315;GO:0006817;GO:0016020;GO:0005315;GO:0006817;GO:0016020;GO:0005315;GO:0006817;GO:0016020;GO:0005315;GO:0005576;GO:0006817;GO:0007275;GO:0016020;GO:0030178;GO:0005576;GO:0007275;GO:0030178;	GO:0006817//phosphate ion transport;GO:0006817//phosphate ion transport;GO:0006817//phosphate ion transport;GO:0006817//phosphate ion transport;GO:0006817//phosphate ion transport;GO:0007275//multicellular organism development;GO:0030178//negative regulation of Wnt signaling pathway;GO:0007275//multicellular organism development;GO:0030178//negative regulation of Wnt signaling pathway;	GO:0016020//membrane;GO:0016020//membrane;GO:0016020//membrane;GO:0016020//membrane;GO:0005576//extracellular region;GO:0016020//membrane;GO:0005576//extracellular region;	GO:0005315//inorganic phosphate transmembrane transporter activity;GO:0005315//inorganic phosphate transmembrane transporter activity;GO:0005315//inorganic phosphate transmembrane transporter activity;GO:0005315//inorganic phosphate transmembrane transporter activity;GO:0005315//inorganic phosphate transmembrane transporter activity;	K14640	-
ENSOCUG00000023010	71.6577	327.3	4.56754	2.19142	0.0102417	0.726617	KLHDC8A	GO:0005515;	-	-	GO:0005515//protein binding;	-	-
ENSOCUG00000000706	822.638	1802.12	2.19066	1.13137	0.0110167	0.743945	FHOD3	GO:0030837;GO:0045214;GO:0055003;GO:0051492;GO:0051492;	GO:0030837//negative regulation of actin filament polymerization;GO:0045214//sarcomere organization;GO:0055003//cardiac myofibril assembly;GO:0051492//regulation of stress fiber assembly;GO:0051492//regulation of stress fiber assembly;	-	-	K23939	-
ENSOCUG00000001171	102.283	211.573	2.06851	1.04859	0.0110469	0.743945	NUF2	GO:0000776;GO:0000776;GO:0005654;GO:0005829;GO:0031262;GO:0031262;GO:0000776;GO:0031262;	-	GO:0000776//kinetochore;GO:0000776//kinetochore;GO:0005654//nucleoplasm;GO:0005829//cytosol;GO:0031262//Ndc80 complex;GO:0031262//Ndc80 complex;GO:0000776//kinetochore;GO:0031262//Ndc80 complex;	-	K11548	-
ENSOCUG00000015404	97.8142	203.147	2.07687	1.05441	0.0113674	0.748269	CNTN2	GO:0000226;GO:0001764;GO:0005515;GO:0005886;GO:0007155;GO:0007399;GO:0007411;GO:0007411;GO:0007413;GO:0007612;GO:0007628;GO:0009986;GO:0010769;GO:0010954;GO:0021853;GO:0022010;GO:0030246;GO:0030424;GO:0031133;GO:0031175;GO:0031175;GO:0031623;GO:0033268;GO:0043005;GO:0043025;GO:0043209;GO:0043621;GO:0044224;GO:0045163;GO:0045665;GO:0048168;GO:0048710;GO:0060168;GO:0071205;GO:0071206;GO:0097090;GO:…	GO:0000226//microtubule cytoskeleton organization;GO:0001764//neuron migration;GO:0007155//cell adhesion;GO:0007399//nervous system development;GO:0007411//axon guidance;GO:0007411//axon guidance;GO:0007413//axonal fasciculation;GO:0007612//learning;GO:0007628//adult walking behavior;GO:0010769//regulation of cell morphogenesis involved in differentiation;GO:0010954//positive regulation of protei…	GO:0005886//plasma membrane;GO:0009986//cell surface;GO:0030424//axon;GO:0033268//node of Ranvier;GO:0043005//neuron projection;GO:0043025//neuronal cell body;GO:0043209//myelin sheath;GO:0044224//juxtaparanode region of axon;GO:0099025//anchored component of postsynaptic membrane;	GO:0005515//protein binding;GO:0030246//carbohydrate binding;GO:0043621//protein self-association;	K06760	ko04514(Cell adhesion molecules)
ENSOCUG00000011686	411.867	1067.65	2.59222	1.37419	0.0114162	0.748269	SLC38A3	GO:0005290;GO:0005290;GO:0005886;GO:0005887;GO:0006867;GO:0006868;GO:0006868;GO:0015180;GO:0015182;GO:0015186;GO:0015186;GO:0015808;GO:0015817;GO:0015817;GO:0016020;GO:0016324;GO:0051365;GO:0061402;	GO:0006867//asparagine transport;GO:0006868//glutamine transport;GO:0006868//glutamine transport;GO:0015808//L-alanine transport;GO:0015817//histidine transport;GO:0015817//histidine transport;GO:0051365//cellular response to potassium ion starvation;GO:0061402//positive regulation of transcription from RNA polymerase II promoter in response to acidic pH;	GO:0005886//plasma membrane;GO:0005887//integral component of plasma membrane;GO:0016020//membrane;GO:0016324//apical plasma membrane;	GO:0005290//L-histidine transmembrane transporter activity;GO:0005290//L-histidine transmembrane transporter activity;GO:0015180//L-alanine transmembrane transporter activity;GO:0015182//L-asparagine transmembrane transporter activity;GO:0015186//L-glutamine transmembrane transporter activity;GO:0015186//L-glutamine transmembrane transporter activity;	K13576	ko04964(Proximal tubule bicarbonate reclamation);ko04727(GABAergic synapse);ko04724(Glutamatergic synapse)
ENSOCUG00000009161	2375.3	6087.64	2.56289	1.35777	0.0119998	0.753438	MSX2	GO:0000122;GO:0000981;GO:0003677;GO:0005829;GO:0006355;GO:0016607;GO:0043565;GO:1990837;	GO:0000122//negative regulation of transcription by RNA polymerase II;GO:0006355//regulation of transcription, DNA-templated;	GO:0005829//cytosol;GO:0016607//nuclear speck;	GO:0000981//DNA-binding transcription factor activity, RNA polymerase II-specific;GO:0003677//DNA binding;GO:0043565//sequence-specific DNA binding;GO:1990837//sequence-specific double-stranded DNA binding;	K09341	ko05166(Human T-cell leukemia virus 1 infection)
ENSOCUG00000005597	127.057	277.438	2.18358	1.12669	0.0121747	0.753438	FMN1	GO:0005634;GO:0005737;GO:0005884;GO:0008017;GO:0010467;GO:0017124;GO:0030838;GO:0035136;GO:0035137;GO:0045010;GO:0048705;GO:0051127;GO:0051894;GO:0060173;GO:0072092;GO:0005884;GO:0008017;GO:0045010;GO:0005884;GO:0008017;GO:0045010;	GO:0010467//gene expression;GO:0030838//positive regulation of actin filament polymerization;GO:0035136//forelimb morphogenesis;GO:0035137//hindlimb morphogenesis;GO:0045010//actin nucleation;GO:0048705//skeletal system morphogenesis;GO:0051127//positive regulation of actin nucleation;GO:0051894//positive regulation of focal adhesion assembly;GO:0060173//limb development;GO:0072092//ureteric bud …	GO:0005634//nucleus;GO:0005737//cytoplasm;GO:0005884//actin filament;GO:0005884//actin filament;GO:0005884//actin filament;	GO:0008017//microtubule binding;GO:0017124//SH3 domain binding;GO:0008017//microtubule binding;GO:0008017//microtubule binding;	K10367	-
ENSOCUG00000027444	11.9172	42.9589	3.60479	1.84991	0.0121946	0.753438	PIWIL1	GO:0003676;GO:0005515;GO:0007286;GO:0007286;GO:0034584;GO:0034584;	GO:0007286//spermatid development;GO:0007286//spermatid development;	-	GO:0003676//nucleic acid binding;GO:0005515//protein binding;GO:0034584//piRNA binding;GO:0034584//piRNA binding;	K02156	-
ENSOCUG00000007445	15478.4	41802.1	2.70068	1.43332	0.0124064	0.753438	-	GO:0005504;GO:0008289;GO:0050727;GO:0008289;GO:0043209;GO:0061024;GO:0008289;GO:0008289;GO:0005504;GO:0008289;GO:0050727;	GO:0050727//regulation of inflammatory response;GO:0061024//membrane organization;GO:0050727//regulation of inflammatory response;	GO:0043209//myelin sheath;	GO:0005504//fatty acid binding;GO:0008289//lipid binding;GO:0008289//lipid binding;GO:0008289//lipid binding;GO:0008289//lipid binding;GO:0005504//fatty acid binding;GO:0008289//lipid binding;	K24977	-
ENSOCUG00000013134	111.435	290.899	2.61047	1.38431	0.0124485	0.753438	ST8SIA1	GO:0003828;GO:0006486;GO:0008284;GO:0008373;GO:0034605;	GO:0006486//protein glycosylation;GO:0008284//positive regulation of cell population proliferation;GO:0034605//cellular response to heat;	-	GO:0003828//alpha-N-acetylneuraminate alpha-2,8-sialyltransferase activity;GO:0008373//sialyltransferase activity;	K03371	ko00604(Glycosphingolipid biosynthesis - ganglio series);ko00603(Glycosphingolipid biosynthesis - globo and isoglobo series);ko00601(Glycosphingolipid biosynthesis - lacto and neolacto series)
ENSOCUG00000013586	85.3122	178.816	2.09601	1.06765	0.0124561	0.753438	STIL	GO:0005737;GO:0005813;GO:0005814;GO:0007052;GO:0042802;GO:0046599;GO:0051298;GO:0071539;	GO:0007052//mitotic spindle organization;GO:0046599//regulation of centriole replication;GO:0051298//centrosome duplication;GO:0071539//protein localization to centrosome;	GO:0005737//cytoplasm;GO:0005813//centrosome;GO:0005814//centriole;	GO:0042802//identical protein binding;	K16724	-
ENSOCUG00000001662	13.0746	53.3869	4.08325	2.02972	0.0128265	0.755446	SLC7A11	GO:0006865;GO:0016020;GO:0016021;GO:0022857;GO:0055085;GO:0005886;GO:0006749;GO:0006865;GO:0007420;GO:0008542;GO:0009636;GO:0009986;GO:0014070;GO:0016020;GO:0016020;GO:0016021;GO:0021591;GO:0021756;GO:0022857;GO:0030534;GO:0031526;GO:0033029;GO:0034599;GO:0034775;GO:0042127;GO:0045177;GO:0048021;GO:0048286;GO:0050804;GO:0050807;GO:0051223;GO:0051775;GO:0055085;GO:0060173;GO:0070527;GO:0071702;GO:…	GO:0006865//amino acid transport;GO:0055085//transmembrane transport;GO:0006749//glutathione metabolic process;GO:0006865//amino acid transport;GO:0007420//brain development;GO:0008542//visual learning;GO:0009636//response to toxic substance;GO:0014070//response to organic cyclic compound;GO:0021591//ventricular system development;GO:0021756//striatum development;GO:0030534//adult behavior;GO:003…	GO:0016020//membrane;GO:0016021//integral component of membrane;GO:0005886//plasma membrane;GO:0009986//cell surface;GO:0016020//membrane;GO:0016020//membrane;GO:0016021//integral component of membrane;GO:0031526//brush border membrane;GO:0045177//apical part of cell;GO:0097449//astrocyte projection;GO:0016020//membrane;	GO:0022857//transmembrane transporter activity;GO:0022857//transmembrane transporter activity;GO:0022857//transmembrane transporter activity;	K13869	ko04216(Ferroptosis)
ENSOCUG00000017860	217.669	563.424	2.58844	1.37208	0.0136975	0.762023	GOLGA7B	GO:0019899;GO:0019899;	-	-	GO:0019899//enzyme binding;GO:0019899//enzyme binding;	-	-
ENSOCUG00000029712	74.4098	157.056	2.11069	1.07771	0.0137945	0.762317	RNF180	GO:0000209;GO:0000209;GO:0000209;GO:0030534;GO:0031227;GO:0031398;GO:0031624;GO:0032436;GO:0042415;GO:0042428;GO:0050790;GO:0061630;GO:0061630;GO:0061630;GO:1901360;	GO:0000209//protein polyubiquitination;GO:0000209//protein polyubiquitination;GO:0000209//protein polyubiquitination;GO:0030534//adult behavior;GO:0031398//positive regulation of protein ubiquitination;GO:0032436//positive regulation of proteasomal ubiquitin-dependent protein catabolic process;GO:0042415//norepinephrine metabolic process;GO:0042428//serotonin metabolic process;GO:0050790//regulat…	GO:0031227//intrinsic component of endoplasmic reticulum membrane;	GO:0031624//ubiquitin conjugating enzyme binding;GO:0061630//ubiquitin protein ligase activity;GO:0061630//ubiquitin protein ligase activity;GO:0061630//ubiquitin protein ligase activity;	-	-
ENSOCUG00000026584	19.9018	58.4783	2.93833	1.555	0.0142916	0.768857	-	GO:0007165;GO:0042981;	GO:0007165//signal transduction;GO:0042981//regulation of apoptotic process;	-	-	K09852	-
ENSOCUG00000012215	163.925	366	2.23273	1.15881	0.0144036	0.768857	TRPV3	GO:0005216;GO:0005216;GO:0005261;GO:0005515;GO:0006811;GO:0009266;GO:0009266;GO:0016020;GO:0016021;GO:0042636;GO:0043235;GO:0005216;GO:0005515;GO:0006811;GO:0009266;GO:0016021;	GO:0006811//ion transport;GO:0009266//response to temperature stimulus;GO:0009266//response to temperature stimulus;GO:0042636//negative regulation of hair cycle;GO:0006811//ion transport;GO:0009266//response to temperature stimulus;	GO:0016020//membrane;GO:0016021//integral component of membrane;GO:0043235//receptor complex;GO:0016021//integral component of membrane;	GO:0005216//ion channel activity;GO:0005216//ion channel activity;GO:0005261//cation channel activity;GO:0005515//protein binding;GO:0005216//ion channel activity;GO:0005515//protein binding;	K04972	ko04750(Inflammatory mediator regulation of TRP channels)
ENSOCUG00000000407	630.49	1933.3	3.06635	1.61652	0.0145611	0.768857	DCT	GO:0002052;GO:0004167;GO:0005737;GO:0005829;GO:0005886;GO:0006583;GO:0009637;GO:0016491;GO:0021847;GO:0042438;GO:0042470;GO:0043231;GO:0043473;GO:0048066;GO:0048468;	GO:0002052//positive regulation of neuroblast proliferation;GO:0006583//melanin biosynthetic process from tyrosine;GO:0009637//response to blue light;GO:0021847//ventricular zone neuroblast division;GO:0042438//melanin biosynthetic process;GO:0043473//pigmentation;GO:0048066//developmental pigmentation;GO:0048468//cell development;	GO:0005737//cytoplasm;GO:0005829//cytosol;GO:0005886//plasma membrane;GO:0042470//melanosome;GO:0043231//intracellular membrane-bounded organelle;	GO:0004167//dopachrome isomerase activity;GO:0016491//oxidoreductase activity;	K01827	ko04916(Melanogenesis);ko00350(Tyrosine metabolism)
ENSOCUG00000021400	3.64305	36.3566	9.97972	3.319	0.0145981	0.768857	-	-	-	-	-	-	-
ENSOCUG00000007978	1310.61	2765.09	2.10978	1.07709	0.0146621	0.768857	NRP2	GO:0001525;GO:0001755;GO:0001764;GO:0003148;GO:0005021;GO:0007411;GO:0007411;GO:0007507;GO:0016020;GO:0017154;GO:0017154;GO:0021612;GO:0021649;GO:0021675;GO:0021828;GO:0030424;GO:0036486;GO:0038084;GO:0048846;GO:0050919;GO:0061549;GO:0061551;GO:0097374;GO:0097490;GO:0097491;GO:0098978;GO:0099055;GO:0099175;GO:1901166;GO:1902285;GO:1903375;GO:1904835;GO:1990830;GO:0001525;GO:0005021;GO:0007411;GO:…	GO:0001525//angiogenesis;GO:0001755//neural crest cell migration;GO:0001764//neuron migration;GO:0003148//outflow tract septum morphogenesis;GO:0007411//axon guidance;GO:0007411//axon guidance;GO:0007507//heart development;GO:0021612//facial nerve structural organization;GO:0021649//vestibulocochlear nerve structural organization;GO:0021675//nerve development;GO:0021828//gonadotrophin-releasing h…	GO:0016020//membrane;GO:0030424//axon;GO:0098978//glutamatergic synapse;GO:0099055//integral component of postsynaptic membrane;GO:0016020//membrane;GO:0016020//membrane;GO:0016020//membrane;GO:0016020//membrane;	GO:0005021//vascular endothelial growth factor-activated receptor activity;GO:0017154//semaphorin receptor activity;GO:0017154//semaphorin receptor activity;GO:0005021//vascular endothelial growth factor-activated receptor activity;GO:0017154//semaphorin receptor activity;GO:0005021//vascular endothelial growth factor-activated receptor activity;GO:0017154//semaphorin receptor activity;GO:0005021…	K06819	-
ENSOCUG00000001571	2925.08	6890.35	2.35561	1.2361	0.0152301	0.779742	LAP3	GO:0005654;GO:0005737;GO:0005829;GO:0006508;GO:0008233;GO:0019538;GO:0030145;GO:0030496;GO:0070006;GO:0005737;GO:0006508;GO:0019538;GO:0030145;GO:0070006;GO:0005737;GO:0006508;GO:0019538;GO:0030145;GO:0070006;	GO:0006508//proteolysis;GO:0019538//protein metabolic process;GO:0006508//proteolysis;GO:0019538//protein metabolic process;GO:0006508//proteolysis;GO:0019538//protein metabolic process;	GO:0005654//nucleoplasm;GO:0005737//cytoplasm;GO:0005829//cytosol;GO:0030496//midbody;GO:0005737//cytoplasm;GO:0005737//cytoplasm;	GO:0008233//peptidase activity;GO:0030145//manganese ion binding;GO:0070006//metalloaminopeptidase activity;GO:0030145//manganese ion binding;GO:0070006//metalloaminopeptidase activity;GO:0030145//manganese ion binding;GO:0070006//metalloaminopeptidase activity;	K11142	ko00480(Glutathione metabolism);ko00330(Arginine and proline metabolism)
ENSOCUG00000009450	283.623	578.563	2.0399	1.0285	0.015264	0.779742	ARHGAP18	GO:0007165;GO:0001726;GO:0005096;GO:0005096;GO:0005737;GO:0005829;GO:0005881;GO:0005886;GO:0007165;GO:0007264;GO:0008360;GO:0016607;GO:0030833;GO:0032956;GO:0051056;GO:2000145;	GO:0007165//signal transduction;GO:0007165//signal transduction;GO:0007264//small GTPase mediated signal transduction;GO:0008360//regulation of cell shape;GO:0030833//regulation of actin filament polymerization;GO:0032956//regulation of actin cytoskeleton organization;GO:0051056//regulation of small GTPase mediated signal transduction;GO:2000145//regulation of cell motility;	GO:0001726//ruffle;GO:0005737//cytoplasm;GO:0005829//cytosol;GO:0005881//cytoplasmic microtubule;GO:0005886//plasma membrane;GO:0016607//nuclear speck;	GO:0005096//GTPase activator activity;GO:0005096//GTPase activator activity;	K20639	-
ENSOCUG00000002660	176.979	405.525	2.29137	1.19621	0.0153	0.779742	CALHM5	-	-	-	-	-	-
ENSOCUG00000010436	919.807	2197.24	2.3888	1.25629	0.0153286	0.779742	LEF1	GO:0006357;GO:0008013;GO:0016055;GO:0006357;GO:0008013;GO:0016055;GO:0000122;GO:0000976;GO:0000977;GO:0000978;GO:0000978;GO:0000981;GO:0000987;GO:0001228;GO:0001228;GO:0001569;GO:0001649;GO:0001756;GO:0001837;GO:0001944;GO:0002040;GO:0003677;GO:0003682;GO:0003700;GO:0003700;GO:0005634;GO:0005634;GO:0005667;GO:0005667;GO:0005737;GO:0005737;GO:0006355;GO:0006357;GO:0006357;GO:0008013;GO:0008013;GO:…	GO:0006357//regulation of transcription by RNA polymerase II;GO:0016055//Wnt signaling pathway;GO:0006357//regulation of transcription by RNA polymerase II;GO:0016055//Wnt signaling pathway;GO:0000122//negative regulation of transcription by RNA polymerase II;GO:0001569//branching involved in blood vessel morphogenesis;GO:0001649//osteoblast differentiation;GO:0001756//somitogenesis;GO:0001837//e…	GO:0005634//nucleus;GO:0005634//nucleus;GO:0005667//transcription regulator complex;GO:0005667//transcription regulator complex;GO:0005737//cytoplasm;GO:0005737//cytoplasm;GO:0032993//protein-DNA complex;GO:1990907//beta-catenin-TCF complex;	GO:0008013//beta-catenin binding;GO:0008013//beta-catenin binding;GO:0000976//transcription cis-regulatory region binding;GO:0000977//RNA polymerase II transcription regulatory region sequence-specific DNA binding;GO:0000978//RNA polymerase II cis-regulatory region sequence-specific DNA binding;GO:0000978//RNA polymerase II cis-regulatory region sequence-specific DNA binding;GO:0000981//DNA-bindi…	K04492	ko05412(Arrhythmogenic right ventricular cardiomyopathy);ko05226(Gastric cancer);ko05225(Hepatocellular carcinoma);ko05224(Breast cancer);ko05221(Acute myeloid leukemia);ko05217(Basal cell carcinoma);ko05216(Thyroid cancer);ko05215(Prostate cancer);ko05213(Endometrial cancer);ko05210(Colorectal cancer);ko05200(Pathways in cancer);ko05167(Kaposi sarcoma-associated herpesvirus infection);ko05132(Sa…
ENSOCUG00000037867	1680.71	3939.21	2.34378	1.22883	0.0157615	0.7826	-	GO:0004602;GO:0006979;GO:0055114;GO:0004602;GO:0006979;GO:0055114;GO:0004602;GO:0006979;GO:0055114;	GO:0006979//response to oxidative stress;GO:0055114//obsolete oxidation-reduction process;GO:0006979//response to oxidative stress;GO:0055114//obsolete oxidation-reduction process;GO:0006979//response to oxidative stress;GO:0055114//obsolete oxidation-reduction process;	-	GO:0004602//glutathione peroxidase activity;GO:0004602//glutathione peroxidase activity;GO:0004602//glutathione peroxidase activity;	-	-
ENSOCUG00000009900	245.307	549.872	2.24157	1.16451	0.0170209	0.7826	ACSM3	GO:0005739;GO:0005759;GO:0006633;GO:0015645;GO:0018729;GO:0047760;GO:0047760;	GO:0006633//fatty acid biosynthetic process;	GO:0005739//mitochondrion;GO:0005759//mitochondrial matrix;	GO:0015645//fatty acid ligase activity;GO:0018729//propionate CoA-transferase activity;GO:0047760//butyrate-CoA ligase activity;GO:0047760//butyrate-CoA ligase activity;	K01896	ko00650(Butanoate metabolism)
ENSOCUG00000016904	165.83	418.579	2.52415	1.3358	0.0170859	0.7826	-	GO:0007165;GO:0017154;GO:0071526;	GO:0007165//signal transduction;GO:0071526//semaphorin-plexin signaling pathway;	-	GO:0017154//semaphorin receptor activity;	K06572	ko04360(Axon guidance)
ENSOCUG00000002794	160.007	368.303	2.30179	1.20275	0.0171346	0.7826	ZNF618	GO:0005721;GO:0008134;GO:0035563;GO:0042802;	GO:0035563//positive regulation of chromatin binding;	GO:0005721//pericentric heterochromatin;	GO:0008134//transcription factor binding;GO:0042802//identical protein binding;	-	-
ENSOCUG00000012398	333.52	756.541	2.26835	1.18165	0.0173847	0.7826	SLC30A1	GO:0001701;GO:0005737;GO:0005783;GO:0005794;GO:0005886;GO:0006829;GO:0006874;GO:0006882;GO:0019855;GO:0031965;GO:0071584;GO:0090281;	GO:0001701//in utero embryonic development;GO:0006829//zinc ion transport;GO:0006874//cellular calcium ion homeostasis;GO:0006882//cellular zinc ion homeostasis;GO:0071584//negative regulation of zinc ion transmembrane import;GO:0090281//negative regulation of calcium ion import;	GO:0005737//cytoplasm;GO:0005783//endoplasmic reticulum;GO:0005794//Golgi apparatus;GO:0005886//plasma membrane;GO:0031965//nuclear membrane;	GO:0019855//calcium channel inhibitor activity;	K14688	ko04978(Mineral absorption)
ENSOCUG00000002190	300.758	606.771	2.01747	1.01255	0.0173904	0.7826	MITF	GO:0000122;GO:0000978;GO:0000978;GO:0000981;GO:0001228;GO:0001228;GO:0003677;GO:0003682;GO:0003700;GO:0003700;GO:0005634;GO:0005634;GO:0005634;GO:0005737;GO:0006355;GO:0006355;GO:0006357;GO:0006357;GO:0010468;GO:0010628;GO:0016055;GO:0030154;GO:0030316;GO:0030318;GO:0030336;GO:0032991;GO:0042127;GO:0043010;GO:0043066;GO:0043473;GO:0044336;GO:0045165;GO:0045670;GO:0045893;GO:0045893;GO:0045944;GO:…	GO:0000122//negative regulation of transcription by RNA polymerase II;GO:0006355//regulation of transcription, DNA-templated;GO:0006355//regulation of transcription, DNA-templated;GO:0006357//regulation of transcription by RNA polymerase II;GO:0006357//regulation of transcription by RNA polymerase II;GO:0010468//regulation of gene expression;GO:0010628//positive regulation of gene expression;GO:0…	GO:0005634//nucleus;GO:0005634//nucleus;GO:0005634//nucleus;GO:0005737//cytoplasm;GO:0032991//protein-containing complex;GO:0005634//nucleus;GO:0005634//nucleus;GO:0005634//nucleus;GO:0005634//nucleus;GO:0005634//nucleus;	GO:0000978//RNA polymerase II cis-regulatory region sequence-specific DNA binding;GO:0000978//RNA polymerase II cis-regulatory region sequence-specific DNA binding;GO:0000981//DNA-binding transcription factor activity, RNA polymerase II-specific;GO:0001228//DNA-binding transcription activator activity, RNA polymerase II-specific;GO:0001228//DNA-binding transcription activator activity, RNA polyme…	K09455	ko05218(Melanoma);ko05202(Transcriptional misregulation in cancer);ko05200(Pathways in cancer);ko04916(Melanogenesis);ko04380(Osteoclast differentiation);ko04137(Mitophagy - animal)
ENSOCUG00000008806	16.7675	96.3303	5.74506	2.52232	0.0173991	0.7826	SPINK6	GO:0004867;GO:0005515;GO:0005576;GO:1900004;	GO:1900004//negative regulation of serine-type endopeptidase activity;	GO:0005576//extracellular region;	GO:0004867//serine-type endopeptidase inhibitor activity;GO:0005515//protein binding;	K23603	-
ENSOCUG00000034178	1371.75	2884.91	2.10309	1.07251	0.0174422	0.7826	-	-	-	-	-	-	-
ENSOCUG00000021026	23.6306	64.6647	2.73648	1.45232	0.0176601	0.7826	-	GO:0005515;	-	-	GO:0005515//protein binding;	-	-
ENSOCUG00000014160	354.504	826.196	2.33057	1.22068	0.0177143	0.7826	ATP7A	GO:0000166;GO:0005507;GO:0005507;GO:0005524;GO:0005770;GO:0005794;GO:0005802;GO:0005886;GO:0006812;GO:0006825;GO:0006878;GO:0016021;GO:0016323;GO:0019829;GO:0030001;GO:0030140;GO:0032767;GO:0032773;GO:0046872;GO:0048023;GO:0048471;GO:0051353;GO:0060003;GO:0140581;GO:1903136;GO:0000166;GO:0005507;GO:0006812;GO:0016021;GO:0019829;GO:0030001;GO:0046872;GO:0000166;GO:0005507;GO:0006812;GO:0016021;GO:…	GO:0006812//cation transport;GO:0006825//copper ion transport;GO:0006878//cellular copper ion homeostasis;GO:0030001//metal ion transport;GO:0032773//positive regulation of tyrosinase activity;GO:0048023//positive regulation of melanin biosynthetic process;GO:0051353//positive regulation of oxidoreductase activity;GO:0060003//copper ion export;GO:0006812//cation transport;GO:0030001//metal ion tr…	GO:0005770//late endosome;GO:0005794//Golgi apparatus;GO:0005802//trans-Golgi network;GO:0005886//plasma membrane;GO:0016021//integral component of membrane;GO:0016323//basolateral plasma membrane;GO:0030140//trans-Golgi network transport vesicle;GO:0048471//perinuclear region of cytoplasm;GO:0016021//integral component of membrane;GO:0016021//integral component of membrane;	GO:0000166//nucleotide binding;GO:0005507//copper ion binding;GO:0005507//copper ion binding;GO:0005524//ATP binding;GO:0019829//ATPase-coupled cation transmembrane transporter activity;GO:0032767//copper-dependent protein binding;GO:0046872//metal ion binding;GO:0140581//P-type monovalent copper transporter activity;GO:1903136//cuprous ion binding;GO:0000166//nucleotide binding;GO:0005507//coppe…	K17686	ko04978(Mineral absorption);ko01524(Platinum drug resistance)
ENSOCUG00000011138	10.6089	36.298	3.42146	1.77461	0.0179983	0.788557	asip	GO:0005102;GO:0005576;GO:0009755;	GO:0009755//hormone-mediated signaling pathway;	GO:0005576//extracellular region;	GO:0005102//signaling receptor binding;	K08725	ko04916(Melanogenesis)
ENSOCUG00000034392	89.7584	256.458	2.85721	1.51461	0.0180848	0.788557	-	GO:0005634;GO:0006334;	GO:0006334//nucleosome assembly;	GO:0005634//nucleus;	-	-	-
ENSOCUG00000025884	29.0266	93.7648	3.23031	1.69167	0.0181885	0.788557	RCAN2	GO:0003676;GO:0019722;	GO:0019722//calcium-mediated signaling;	-	GO:0003676//nucleic acid binding;	-	-
ENSOCUG00000009557	6.35271	27.8974	4.39141	2.13469	0.0183203	0.788557	-	-	-	-	-	K00710	ko00514(Other types of O-glycan biosynthesis);ko00512(Mucin type O-glycan biosynthesis)
ENSOCUG00000029405	7.01483	28.4989	4.06267	2.02243	0.0185835	0.792148	-	GO:0000166;GO:0005525;GO:0005525;GO:0005525;GO:0005856;	-	GO:0005856//cytoskeleton;	GO:0000166//nucleotide binding;GO:0005525//GTP binding;GO:0005525//GTP binding;GO:0005525//GTP binding;	-	-
ENSOCUG00000004890	68.5746	183.447	2.67515	1.41962	0.0187155	0.792148	SLC9A2	GO:0006812;GO:0006814;GO:0006814;GO:0006885;GO:0006885;GO:0008104;GO:0015299;GO:0015385;GO:0015385;GO:0016021;GO:0055085;	GO:0006812//cation transport;GO:0006814//sodium ion transport;GO:0006814//sodium ion transport;GO:0006885//regulation of pH;GO:0006885//regulation of pH;GO:0008104//protein localization;GO:0055085//transmembrane transport;	GO:0016021//integral component of membrane;	GO:0015299//solute:proton antiporter activity;GO:0015385//sodium:proton antiporter activity;GO:0015385//sodium:proton antiporter activity;	K14722	-
ENSOCUG00000012542	48.3776	108.734	2.24762	1.1684	0.0193933	0.794324	CACNA2D3	-	-	-	-	-	-
ENSOCUG00000023100	456.133	991.808	2.17438	1.12061	0.0196712	0.794324	-	GO:0004198;GO:0004198;GO:0005509;GO:0005509;GO:0006508;GO:0006508;GO:0006508;GO:0008233;GO:0008234;	GO:0006508//proteolysis;GO:0006508//proteolysis;GO:0006508//proteolysis;	-	GO:0004198//calcium-dependent cysteine-type endopeptidase activity;GO:0004198//calcium-dependent cysteine-type endopeptidase activity;GO:0005509//calcium ion binding;GO:0005509//calcium ion binding;GO:0008233//peptidase activity;GO:0008234//cysteine-type peptidase activity;	-	-
ENSOCUG00000016975	76.8979	170.658	2.21928	1.15009	0.0196869	0.794324	CRYM	GO:0005634;GO:0005739;GO:0042403;GO:0042562;	GO:0042403//thyroid hormone metabolic process;	GO:0005634//nucleus;GO:0005739//mitochondrion;	GO:0042562//hormone binding;	K18258	-
ENSOCUG00000016294	1581.54	3596.07	2.27378	1.18509	0.0198852	0.794324	CTPS1	GO:0003883;GO:0003883;GO:0006221;GO:0006241;GO:0006241;GO:0042098;GO:0042100;GO:0042802;GO:0097268;	GO:0006221//pyrimidine nucleotide biosynthetic process;GO:0006241//CTP biosynthetic process;GO:0006241//CTP biosynthetic process;GO:0042098//T cell proliferation;GO:0042100//B cell proliferation;	GO:0097268//cytoophidium;	GO:0003883//CTP synthase activity;GO:0003883//CTP synthase activity;GO:0042802//identical protein binding;	K01937	ko00240(Pyrimidine metabolism)
ENSOCUG00000005040	394.429	861.981	2.18539	1.12789	0.0200563	0.794324	SLC31A1	GO:0005375;GO:0005375;GO:0005770;GO:0006878;GO:0015677;GO:0016021;GO:0035434;GO:0042802;GO:0055037;	GO:0006878//cellular copper ion homeostasis;GO:0015677//copper ion import;GO:0035434//copper ion transmembrane transport;	GO:0005770//late endosome;GO:0016021//integral component of membrane;GO:0055037//recycling endosome;	GO:0005375//copper ion transmembrane transporter activity;GO:0005375//copper ion transmembrane transporter activity;GO:0042802//identical protein binding;	K14686	ko04978(Mineral absorption);ko01524(Platinum drug resistance)
ENSOCUG00000009324	9437.34	21952.2	2.3261	1.21791	0.0202179	0.795048	GJA1	GO:0000132;GO:0005243;GO:0005654;GO:0005737;GO:0005739;GO:0005739;GO:0005783;GO:0005886;GO:0005886;GO:0005921;GO:0005921;GO:0005922;GO:0005922;GO:0005922;GO:0007154;GO:0007154;GO:0007165;GO:0007267;GO:0007267;GO:0007267;GO:0007283;GO:0007507;GO:0007507;GO:0008013;GO:0010628;GO:0010644;GO:0014704;GO:0014704;GO:0015075;GO:0015631;GO:0015631;GO:0016020;GO:0016021;GO:0016324;GO:0022857;GO:0022857;GO:…	GO:0000132//establishment of mitotic spindle orientation;GO:0007154//cell communication;GO:0007154//cell communication;GO:0007165//signal transduction;GO:0007267//cell-cell signaling;GO:0007267//cell-cell signaling;GO:0007267//cell-cell signaling;GO:0007283//spermatogenesis;GO:0007507//heart development;GO:0007507//heart development;GO:0010628//positive regulation of gene expression;GO:0010644//c…	GO:0005654//nucleoplasm;GO:0005737//cytoplasm;GO:0005739//mitochondrion;GO:0005739//mitochondrion;GO:0005783//endoplasmic reticulum;GO:0005886//plasma membrane;GO:0005886//plasma membrane;GO:0005921//gap junction;GO:0005921//gap junction;GO:0005922//connexin complex;GO:0005922//connexin complex;GO:0005922//connexin complex;GO:0014704//intercalated disc;GO:0014704//intercalated disc;GO:0016020//me…	GO:0005243//gap junction channel activity;GO:0008013//beta-catenin binding;GO:0015075//ion transmembrane transporter activity;GO:0015631//tubulin binding;GO:0015631//tubulin binding;GO:0022857//transmembrane transporter activity;GO:0022857//transmembrane transporter activity;GO:0055077//gap junction hemi-channel activity;GO:0055077//gap junction hemi-channel activity;GO:1903763//gap junction chan…	K07372	ko05412(Arrhythmogenic right ventricular cardiomyopathy);ko04540(Gap junction)
ENSOCUG00000003157	280.67	572.443	2.03956	1.02826	0.0206212	0.802465	DCBLD1	-	-	-	-	K24794	-
ENSOCUG00000008319	744.089	2340.24	3.1451	1.65311	0.0207328	0.802465	-	-	-	-	-	-	-
ENSOCUG00000002427	173.63	464.334	2.67428	1.41915	0.0212899	0.807181	SLC6A17	GO:0007420;GO:0016021;	GO:0007420//brain development;	GO:0016021//integral component of membrane;	-	K05048	-
ENSOCUG00000000779	0	8.20651	Inf	Inf	0.0213279	0.807181	RSPO2	GO:0030177;GO:0030177;	GO:0030177//positive regulation of Wnt signaling pathway;GO:0030177//positive regulation of Wnt signaling pathway;	-	-	K23097	ko04310(Wnt signaling pathway)
ENSOCUG00000011173	988.31	3048.38	3.08443	1.62501	0.0215351	0.807181	-	GO:0005198;GO:0005198;	-	-	GO:0005198//structural molecule activity;GO:0005198//structural molecule activity;	-	-
ENSOCUG00000012133	8.98522	35.0956	3.90593	1.96567	0.0217953	0.807181	-	GO:0005525;GO:0005525;	-	-	GO:0005525//GTP binding;GO:0005525//GTP binding;	-	-
ENSOCUG00000003371	7723.39	19941.2	2.58193	1.36845	0.0221164	0.813903	SELENBP1	GO:0008430;GO:0008430;GO:0001650;GO:0005730;GO:0008430;	-	GO:0001650//fibrillar center;GO:0005730//nucleolus;	GO:0008430//selenium binding;GO:0008430//selenium binding;GO:0008430//selenium binding;	K17285	ko00920(Sulfur metabolism)
ENSOCUG00000003946	28.6921	81.7287	2.84848	1.51019	0.0222005	0.815193	PAQR8	GO:0005794;GO:0005886;GO:0016021;	-	GO:0005794//Golgi apparatus;GO:0005886//plasma membrane;GO:0016021//integral component of membrane;	-	-	-
ENSOCUG00000014017	6.99404	28.4788	4.07187	2.02569	0.022477	0.818123	MTFP1	GO:0000266;GO:0005743;GO:0006915;GO:0007005;	GO:0000266//mitochondrial fission;GO:0006915//apoptotic process;GO:0007005//mitochondrion organization;	GO:0005743//mitochondrial inner membrane;	-	K17981	-
ENSOCUG00000010513	46.6256	102.413	2.19649	1.1352	0.0228419	0.819254	CEP55	GO:0000281;GO:0000281;GO:0005813;GO:0005886;GO:0014066;GO:0030496;GO:0030496;GO:0034451;GO:0042802;GO:0045171;GO:0045184;GO:0061952;GO:0090543;GO:1904888;	GO:0000281//mitotic cytokinesis;GO:0000281//mitotic cytokinesis;GO:0014066//regulation of phosphatidylinositol 3-kinase signaling;GO:0045184//establishment of protein localization;GO:0061952//midbody abscission;GO:1904888//cranial skeletal system development;	GO:0005813//centrosome;GO:0005886//plasma membrane;GO:0030496//midbody;GO:0030496//midbody;GO:0034451//centriolar satellite;GO:0045171//intercellular bridge;GO:0090543//Flemming body;	GO:0042802//identical protein binding;	K16456	-
ENSOCUG00000007086	739.478	1738.58	2.35109	1.23333	0.0235148	0.819254	KIT	GO:0004672;GO:0004713;GO:0004714;GO:0005524;GO:0006468;GO:0007169;GO:0019955;GO:0038093;GO:0038109;GO:0004672;GO:0004713;GO:0004714;GO:0005524;GO:0006468;GO:0007169;GO:0019955;GO:0038093;GO:0038109;GO:0000187;GO:0001650;GO:0002551;GO:0004672;GO:0004713;GO:0004714;GO:0004714;GO:0005524;GO:0005615;GO:0005886;GO:0006468;GO:0007169;GO:0008584;GO:0018108;GO:0019221;GO:0019955;GO:0019955;GO:0031532;GO:…	GO:0006468//protein phosphorylation;GO:0007169//transmembrane receptor protein tyrosine kinase signaling pathway;GO:0038093//Fc receptor signaling pathway;GO:0038109//Kit signaling pathway;GO:0006468//protein phosphorylation;GO:0007169//transmembrane receptor protein tyrosine kinase signaling pathway;GO:0038093//Fc receptor signaling pathway;GO:0038109//Kit signaling pathway;GO:0000187//obsolete …	GO:0001650//fibrillar center;GO:0005615//extracellular space;GO:0005886//plasma membrane;	GO:0004672//protein kinase activity;GO:0004713//protein tyrosine kinase activity;GO:0004714//transmembrane receptor protein tyrosine kinase activity;GO:0005524//ATP binding;GO:0019955//cytokine binding;GO:0004672//protein kinase activity;GO:0004713//protein tyrosine kinase activity;GO:0004714//transmembrane receptor protein tyrosine kinase activity;GO:0005524//ATP binding;GO:0019955//cytokine bin…	K05091	ko05230(Central carbon metabolism in cancer);ko05224(Breast cancer);ko05221(Acute myeloid leukemia);ko05200(Pathways in cancer);ko04916(Melanogenesis);ko04640(Hematopoietic cell lineage);ko04151(PI3K-Akt signaling pathway);ko04072(Phospholipase D signaling pathway);ko04015(Rap1 signaling pathway);ko04014(Ras signaling pathway);ko04010(MAPK signaling pathway)
ENSOCUG00000004658	72.3422	148.653	2.05486	1.03904	0.0235406	0.819254	ZMAT3	GO:0003676;GO:0008270;GO:0003676;GO:0005654;GO:0005886;GO:0008270;GO:0003676;GO:0008270;	-	GO:0005654//nucleoplasm;GO:0005886//plasma membrane;	GO:0003676//nucleic acid binding;GO:0008270//zinc ion binding;GO:0003676//nucleic acid binding;GO:0008270//zinc ion binding;GO:0003676//nucleic acid binding;GO:0008270//zinc ion binding;	K10137	ko04115(p53 signaling pathway)
ENSOCUG00000008724	65.9945	145.282	2.20143	1.13844	0.0237912	0.819254	ERCC6L	GO:0005524;GO:0015616;	-	-	GO:0005524//ATP binding;GO:0015616//DNA translocase activity;	-	-
ENSOCUG00000002383	892.854	1913.73	2.14339	1.0999	0.0239084	0.819254	LPAR6	GO:0001835;GO:0004930;GO:0005886;GO:0007186;GO:0016021;	GO:0001835//blastocyst hatching;GO:0007186//G protein-coupled receptor signaling pathway;	GO:0005886//plasma membrane;GO:0016021//integral component of membrane;	GO:0004930//G protein-coupled receptor activity;	K04273	ko05200(Pathways in cancer);ko04151(PI3K-Akt signaling pathway);ko04080(Neuroactive ligand-receptor interaction);ko04072(Phospholipase D signaling pathway)
ENSOCUG00000037421	14.9236	45.9338	3.07794	1.62197	0.0239885	0.819254	-	GO:0006355;	GO:0006355//regulation of transcription, DNA-templated;	-	-	-	-
ENSOCUG00000007938	340.187	772.375	2.27044	1.18297	0.0242563	0.819254	-	GO:0016491;GO:0016620;GO:0055114;GO:0016491;GO:0016620;GO:0055114;GO:0016491;GO:0016620;GO:0055114;	GO:0055114//obsolete oxidation-reduction process;GO:0055114//obsolete oxidation-reduction process;GO:0055114//obsolete oxidation-reduction process;	-	GO:0016491//oxidoreductase activity;GO:0016620//oxidoreductase activity, acting on the aldehyde or oxo group of donors, NAD or NADP as acceptor;GO:0016491//oxidoreductase activity;GO:0016620//oxidoreductase activity, acting on the aldehyde or oxo group of donors, NAD or NADP as acceptor;GO:0016491//oxidoreductase activity;GO:0016620//oxidoreductase activity, acting on the aldehyde or oxo group of…	K07249	ko00830(Retinol metabolism)
ENSOCUG00000001603	16.7649	47.6975	2.84508	1.50847	0.0245353	0.819254	LRRC14B	-	-	-	-	-	-
ENSOCUG00000004621	4.01225	20.6215	5.13964	2.36167	0.0247312	0.819254	SYT17	GO:0005802;GO:0006887;GO:0016020;GO:1903861;GO:0006887;GO:0016020;GO:0006887;GO:0016020;	GO:0006887//exocytosis;GO:1903861//positive regulation of dendrite extension;GO:0006887//exocytosis;GO:0006887//exocytosis;	GO:0005802//trans-Golgi network;GO:0016020//membrane;GO:0016020//membrane;GO:0016020//membrane;	-	K19915	-
ENSOCUG00000004768	111.212	224.063	2.01474	1.01059	0.0248221	0.819254	MYORG	GO:0004553;GO:0005975;GO:0004553;GO:0005789;GO:0005975;GO:0031965;GO:0043568;GO:0048741;GO:0048741;GO:0051897;	GO:0005975//carbohydrate metabolic process;GO:0005975//carbohydrate metabolic process;GO:0043568//positive regulation of insulin-like growth factor receptor signaling pathway;GO:0048741//skeletal muscle fiber development;GO:0048741//skeletal muscle fiber development;GO:0051897//positive regulation of protein kinase B signaling;	GO:0005789//endoplasmic reticulum membrane;GO:0031965//nuclear membrane;	GO:0004553//hydrolase activity, hydrolyzing O-glycosyl compounds;GO:0004553//hydrolase activity, hydrolyzing O-glycosyl compounds;	-	-
ENSOCUG00000009954	3.89268	21.6414	5.55952	2.47496	0.0250374	0.821443	CHST4	GO:0000139;GO:0001517;GO:0005802;GO:0005975;GO:0006044;GO:0006790;GO:0008146;	GO:0005975//carbohydrate metabolic process;GO:0006044//N-acetylglucosamine metabolic process;GO:0006790//sulfur compound metabolic process;	GO:0000139//Golgi membrane;GO:0005802//trans-Golgi network;	GO:0001517//N-acetylglucosamine 6-O-sulfotransferase activity;GO:0008146//sulfotransferase activity;	K04746	ko00533(Glycosaminoglycan biosynthesis - keratan sulfate)
ENSOCUG00000023214	41.9871	113.742	2.70898	1.43775	0.0259836	0.837763	-	GO:0004930;GO:0004930;GO:0005886;GO:0005886;GO:0007186;GO:0007186;GO:0016020;GO:0016021;GO:0016021;GO:0016021;GO:0023041;GO:0023041;GO:0030594;GO:0030594;GO:0035589;GO:0045031;GO:0045031;	GO:0007186//G protein-coupled receptor signaling pathway;GO:0007186//G protein-coupled receptor signaling pathway;GO:0023041//neuronal signal transduction;GO:0023041//neuronal signal transduction;GO:0035589//G protein-coupled purinergic nucleotide receptor signaling pathway;	GO:0005886//plasma membrane;GO:0005886//plasma membrane;GO:0016020//membrane;GO:0016021//integral component of membrane;GO:0016021//integral component of membrane;GO:0016021//integral component of membrane;	GO:0004930//G protein-coupled receptor activity;GO:0004930//G protein-coupled receptor activity;GO:0030594//neurotransmitter receptor activity;GO:0030594//neurotransmitter receptor activity;GO:0045031//G protein-coupled ATP receptor activity;GO:0045031//G protein-coupled ATP receptor activity;	-	-
ENSOCUG00000003681	46.4242	100.056	2.15526	1.10786	0.0262842	0.837763	RSPO3	GO:0001525;GO:0001974;GO:0002040;GO:0005102;GO:0005102;GO:0005109;GO:0005576;GO:0008201;GO:0030177;GO:0030177;GO:0060670;GO:0090263;GO:2000052;GO:0030177;	GO:0001525//angiogenesis;GO:0001974//blood vessel remodeling;GO:0002040//sprouting angiogenesis;GO:0030177//positive regulation of Wnt signaling pathway;GO:0030177//positive regulation of Wnt signaling pathway;GO:0060670//branching involved in labyrinthine layer morphogenesis;GO:0090263//positive regulation of canonical Wnt signaling pathway;GO:2000052//positive regulation of non-canonical Wnt si…	GO:0005576//extracellular region;	GO:0005102//signaling receptor binding;GO:0005102//signaling receptor binding;GO:0005109//frizzled binding;GO:0008201//heparin binding;	K23098	ko04310(Wnt signaling pathway)
ENSOCUG00000009401	37.0212	83.7206	2.26143	1.17723	0.0262994	0.837763	-	GO:0005096;GO:0007165;GO:0035556;GO:0043547;GO:0007165;GO:0035556;GO:0007165;GO:0035556;GO:0007165;GO:0035556;GO:0007165;GO:0035556;	GO:0007165//signal transduction;GO:0035556//intracellular signal transduction;GO:0043547//positive regulation of GTPase activity;GO:0007165//signal transduction;GO:0035556//intracellular signal transduction;GO:0007165//signal transduction;GO:0035556//intracellular signal transduction;GO:0007165//signal transduction;GO:0035556//intracellular signal transduction;GO:0007165//signal transduction;GO:0…	-	GO:0005096//GTPase activator activity;	K20630	-
ENSOCUG00000015615	3199.66	11627.5	3.63398	1.86155	0.0265537	0.837763	KRTAP3-1	GO:0005198;GO:0045095;	-	GO:0045095//keratin filament;	GO:0005198//structural molecule activity;	-	-
ENSOCUG00000015801	118.564	276.663	2.33345	1.22246	0.0268919	0.837763	-	GO:0006812;GO:0016021;GO:0016887;	GO:0006812//cation transport;	GO:0016021//integral component of membrane;	GO:0016887//ATP hydrolysis activity;	K14951	-
ENSOCUG00000002673	618.839	1253.2	2.02508	1.01798	0.0271394	0.837763	AKAP12	GO:0005516;GO:0005829;GO:0005886;GO:0007193;GO:0008179;GO:0010738;GO:0010739;GO:0050804;GO:0051018;GO:0090036;GO:0098685;GO:0005516;GO:0010739;GO:0051018;GO:0090036;GO:0005516;GO:0010739;GO:0051018;GO:0090036;	GO:0007193//adenylate cyclase-inhibiting G protein-coupled receptor signaling pathway;GO:0010738//regulation of protein kinase A signaling;GO:0010739//positive regulation of protein kinase A signaling;GO:0050804//modulation of chemical synaptic transmission;GO:0090036//regulation of protein kinase C signaling;GO:0010739//positive regulation of protein kinase A signaling;GO:0090036//regulation of …	GO:0005829//cytosol;GO:0005886//plasma membrane;GO:0098685//Schaffer collateral - CA1 synapse;	GO:0005516//calmodulin binding;GO:0008179//adenylate cyclase binding;GO:0051018//protein kinase A binding;GO:0005516//calmodulin binding;GO:0051018//protein kinase A binding;GO:0005516//calmodulin binding;GO:0051018//protein kinase A binding;	-	-
ENSOCUG00000006123	4.87676	23.2355	4.76454	2.25234	0.0273122	0.839763	-	GO:0005524;GO:0005524;GO:0006139;GO:0006139;GO:0016310;GO:0019205;GO:0019205;	GO:0006139//nucleobase-containing compound metabolic process;GO:0006139//nucleobase-containing compound metabolic process;GO:0016310//phosphorylation;	-	GO:0005524//ATP binding;GO:0005524//ATP binding;GO:0019205//nucleobase-containing compound kinase activity;GO:0019205//nucleobase-containing compound kinase activity;	-	-
ENSOCUG00000013779	888.505	1987.71	2.23714	1.16166	0.0274569	0.841698	FOXN1	GO:0001228;GO:0001942;GO:0002260;GO:0002360;GO:0003700;GO:0006355;GO:0008544;GO:0010468;GO:0030097;GO:0030216;GO:0030858;GO:0033081;GO:0035878;GO:0043029;GO:0043565;GO:0043565;GO:0045944;GO:0048514;GO:0048538;GO:0051798;GO:0097535;GO:0097536;GO:1902232;	GO:0001942//hair follicle development;GO:0002260//lymphocyte homeostasis;GO:0002360//T cell lineage commitment;GO:0006355//regulation of transcription, DNA-templated;GO:0008544//epidermis development;GO:0010468//regulation of gene expression;GO:0030097//hemopoiesis;GO:0030216//keratinocyte differentiation;GO:0030858//positive regulation of epithelial cell differentiation;GO:0033081//regulation of…	-	GO:0001228//DNA-binding transcription activator activity, RNA polymerase II-specific;GO:0003700//DNA-binding transcription factor activity;GO:0043565//sequence-specific DNA binding;GO:0043565//sequence-specific DNA binding;	K09407	-
ENSOCUG00000017687	172.829	362.327	2.09645	1.06795	0.0291903	0.848865	KITLG	GO:0005173;GO:0007155;GO:0016020;GO:0005173;GO:0007155;GO:0016020;GO:0001755;GO:0002687;GO:0002763;GO:0005125;GO:0005173;GO:0005173;GO:0005615;GO:0005737;GO:0005886;GO:0005886;GO:0007155;GO:0008284;GO:0008284;GO:0008584;GO:0016020;GO:0016021;GO:0030027;GO:0030175;GO:0033026;GO:0035162;GO:0035234;GO:0043066;GO:0043406;GO:0045636;GO:0046579;GO:0050731;GO:0070668;GO:0097192;GO:1902035;GO:0005173;GO:…	GO:0007155//cell adhesion;GO:0007155//cell adhesion;GO:0001755//neural crest cell migration;GO:0002687//positive regulation of leukocyte migration;GO:0002763//positive regulation of myeloid leukocyte differentiation;GO:0007155//cell adhesion;GO:0008284//positive regulation of cell population proliferation;GO:0008284//positive regulation of cell population proliferation;GO:0008584//male gonad deve…	GO:0016020//membrane;GO:0016020//membrane;GO:0005615//extracellular space;GO:0005737//cytoplasm;GO:0005886//plasma membrane;GO:0005886//plasma membrane;GO:0016020//membrane;GO:0016021//integral component of membrane;GO:0030027//lamellipodium;GO:0030175//filopodium;GO:0016020//membrane;	GO:0005173//stem cell factor receptor binding;GO:0005173//stem cell factor receptor binding;GO:0005125//cytokine activity;GO:0005173//stem cell factor receptor binding;GO:0005173//stem cell factor receptor binding;GO:0005173//stem cell factor receptor binding;	K05461	ko05200(Pathways in cancer);ko04916(Melanogenesis);ko04640(Hematopoietic cell lineage);ko04151(PI3K-Akt signaling pathway);ko04072(Phospholipase D signaling pathway);ko04015(Rap1 signaling pathway);ko04014(Ras signaling pathway);ko04010(MAPK signaling pathway)
ENSOCUG00000006486	10791	29119.6	2.6985	1.43216	0.0301581	0.860267	-	GO:0045095;	-	GO:0045095//keratin filament;	-	K07605	-
ENSOCUG00000025207	59.07	121.016	2.04869	1.0347	0.0306005	0.862726	MTRF1	GO:0003747;GO:0006415;	GO:0006415//translational termination;	-	GO:0003747//translation release factor activity;	K02835	-
ENSOCUG00000010624	198.683	436.856	2.19876	1.13669	0.030862	0.86716	-	GO:0006383;	GO:0006383//transcription by RNA polymerase III;	-	-	-	-
ENSOCUG00000023508	849.473	2413.57	2.84126	1.50653	0.0318379	0.875953	-	GO:0003735;GO:0005840;GO:0006412;	GO:0006412//translation;	GO:0005840//ribosome;	GO:0003735//structural constituent of ribosome;	-	-
ENSOCUG00000010394	63.6597	128.206	2.01393	1.01001	0.0320203	0.875953	KLHL23	GO:0005515;GO:0005515;	-	-	GO:0005515//protein binding;GO:0005515//protein binding;	K10460	-
ENSOCUG00000025369	29.3451	70.1318	2.3899	1.25695	0.0320554	0.875953	CLDN17	GO:0005198;GO:0005886;GO:0005923;GO:0016021;	-	GO:0005886//plasma membrane;GO:0005923//bicellular tight junction;GO:0016021//integral component of membrane;	GO:0005198//structural molecule activity;	K06087	ko05160(Hepatitis C);ko04670(Leukocyte transendothelial migration);ko04530(Tight junction);ko04514(Cell adhesion molecules)
ENSOCUG00000009076	109.541	256.446	2.3411	1.22718	0.032352	0.875953	SAMD8	GO:0005515;GO:0005515;GO:0002950;GO:0005515;GO:0005783;GO:0005829;GO:0030176;GO:0046513;GO:0046513;GO:1905373;GO:2000303;	GO:0046513//ceramide biosynthetic process;GO:0046513//ceramide biosynthetic process;GO:1905373//ceramide phosphoethanolamine biosynthetic process;GO:2000303//regulation of ceramide biosynthetic process;	GO:0005783//endoplasmic reticulum;GO:0005829//cytosol;GO:0030176//integral component of endoplasmic reticulum membrane;	GO:0005515//protein binding;GO:0005515//protein binding;GO:0002950//ceramide phosphoethanolamine synthase activity;GO:0005515//protein binding;	K22697	-
ENSOCUG00000022067	330.143	710.446	2.15193	1.10563	0.0324603	0.875953	DLX4	GO:0000122;GO:0000978;GO:0000981;GO:0001227;GO:0003677;GO:0005654;GO:0006355;GO:0043565;GO:1990837;	GO:0000122//negative regulation of transcription by RNA polymerase II;GO:0006355//regulation of transcription, DNA-templated;	GO:0005654//nucleoplasm;	GO:0000978//RNA polymerase II cis-regulatory region sequence-specific DNA binding;GO:0000981//DNA-binding transcription factor activity, RNA polymerase II-specific;GO:0001227//DNA-binding transcription repressor activity, RNA polymerase II-specific;GO:0003677//DNA binding;GO:0043565//sequence-specific DNA binding;GO:1990837//sequence-specific double-stranded DNA binding;	-	-
ENSOCUG00000014767	20.5375	51.7305	2.51883	1.33275	0.0327824	0.875953	PAG1	GO:0005886;GO:0005886;GO:0035556;GO:0035556;GO:0042169;GO:0045121;GO:0045121;GO:0050863;GO:0050868;GO:0050868;	GO:0035556//intracellular signal transduction;GO:0035556//intracellular signal transduction;GO:0050863//regulation of T cell activation;GO:0050868//negative regulation of T cell activation;GO:0050868//negative regulation of T cell activation;	GO:0005886//plasma membrane;GO:0005886//plasma membrane;GO:0045121//membrane raft;GO:0045121//membrane raft;	GO:0042169//SH2 domain binding;	-	-
ENSOCUG00000008999	2225.92	5622.33	2.52585	1.33677	0.0328579	0.875953	KRT26	GO:0005198;	-	-	GO:0005198//structural molecule activity;	K07604	ko05150(Staphylococcus aureus infection);ko04915(Estrogen signaling pathway)
ENSOCUG00000008330	791.836	1711.69	2.16167	1.11215	0.0334752	0.875953	-	-	-	-	-	K09377	-
ENSOCUG00000009215	6115.98	13708.1	2.24136	1.16438	0.0340779	0.875953	PADI3	GO:0004668;GO:0005509;GO:0005737;GO:0018101;GO:0004668;GO:0005509;GO:0005737;GO:0018101;GO:0004668;GO:0004668;GO:0005509;GO:0005737;GO:0005737;GO:0018101;GO:0018101;GO:0042802;GO:0004668;GO:0005509;GO:0005737;GO:0018101;GO:0004668;GO:0005509;GO:0005737;GO:0018101;GO:0004668;GO:0005509;GO:0005737;GO:0018101;	GO:0018101//protein citrullination;GO:0018101//protein citrullination;GO:0018101//protein citrullination;GO:0018101//protein citrullination;GO:0018101//protein citrullination;GO:0018101//protein citrullination;GO:0018101//protein citrullination;	GO:0005737//cytoplasm;GO:0005737//cytoplasm;GO:0005737//cytoplasm;GO:0005737//cytoplasm;GO:0005737//cytoplasm;GO:0005737//cytoplasm;GO:0005737//cytoplasm;	GO:0004668//protein-arginine deiminase activity;GO:0005509//calcium ion binding;GO:0004668//protein-arginine deiminase activity;GO:0005509//calcium ion binding;GO:0004668//protein-arginine deiminase activity;GO:0004668//protein-arginine deiminase activity;GO:0005509//calcium ion binding;GO:0042802//identical protein binding;GO:0004668//protein-arginine deiminase activity;GO:0005509//calcium ion b…	K01481	-
ENSOCUG00000009962	273.097	642.293	2.35189	1.23382	0.0340891	0.875953	OTOP2	-	-	-	-	-	-
ENSOCUG00000000114	379.649	795.639	2.09572	1.06745	0.0342044	0.875953	DUSP2	GO:0004721;GO:0004725;GO:0005654;GO:0006470;GO:0006470;GO:0008138;GO:0016311;GO:0016791;GO:0017017;GO:0031965;GO:0051019;	GO:0006470//protein dephosphorylation;GO:0006470//protein dephosphorylation;GO:0016311//dephosphorylation;	GO:0005654//nucleoplasm;GO:0031965//nuclear membrane;	GO:0004721//phosphoprotein phosphatase activity;GO:0004725//protein tyrosine phosphatase activity;GO:0008138//protein tyrosine/serine/threonine phosphatase activity;GO:0016791//phosphatase activity;GO:0017017//MAP kinase tyrosine/serine/threonine phosphatase activity;GO:0051019//mitogen-activated protein kinase binding;	K04459	ko04010(MAPK signaling pathway)
ENSOCUG00000016642	60.891	174.351	2.86333	1.51769	0.0344644	0.875953	PROM1	GO:0005783;GO:0005793;GO:0005886;GO:0009986;GO:0016021;GO:0042622;GO:0042805;GO:0045296;GO:0045494;GO:0060042;GO:0060219;GO:0070062;GO:0072112;GO:0072139;GO:2000768;GO:0016021;GO:0016021;GO:0016021;	GO:0045494//photoreceptor cell maintenance;GO:0060042//retina morphogenesis in camera-type eye;GO:0060219//camera-type eye photoreceptor cell differentiation;GO:0072112//glomerular visceral epithelial cell differentiation;GO:0072139//glomerular parietal epithelial cell differentiation;GO:2000768//positive regulation of nephron tubule epithelial cell differentiation;	GO:0005783//endoplasmic reticulum;GO:0005793//endoplasmic reticulum-Golgi intermediate compartment;GO:0005886//plasma membrane;GO:0009986//cell surface;GO:0016021//integral component of membrane;GO:0042622//photoreceptor outer segment membrane;GO:0070062//extracellular exosome;GO:0016021//integral component of membrane;GO:0016021//integral component of membrane;GO:0016021//integral component of m…	GO:0042805//actinin binding;GO:0045296//cadherin binding;	K06532	ko05202(Transcriptional misregulation in cancer)
ENSOCUG00000001689	64.2196	180.844	2.81603	1.49366	0.0344671	0.875953	RTKN2	GO:0007165;GO:0030097;GO:0007165;GO:0030097;GO:0005634;GO:0005737;GO:0005886;GO:0007165;GO:0008284;GO:0030097;GO:0030097;GO:0051092;GO:1901224;GO:2001243;	GO:0007165//signal transduction;GO:0030097//hemopoiesis;GO:0007165//signal transduction;GO:0030097//hemopoiesis;GO:0007165//signal transduction;GO:0008284//positive regulation of cell population proliferation;GO:0030097//hemopoiesis;GO:0030097//hemopoiesis;GO:0051092//positive regulation of NF-kappaB transcription factor activity;GO:1901224//positive regulation of NIK/NF-kappaB signaling;GO:20012…	GO:0005634//nucleus;GO:0005737//cytoplasm;GO:0005886//plasma membrane;	-	K24024	-
ENSOCUG00000022310	82.8032	313.801	3.78972	1.92209	0.0345747	0.875953	SH2D5	GO:0014069;	-	GO:0014069//postsynaptic density;	-	K23701	-
ENSOCUG00000017872	81.9872	187.795	2.29054	1.19569	0.035013	0.875975	RASSF9	GO:0007165;GO:0016197;GO:0005768;GO:0005829;GO:0007165;GO:0012510;GO:0016197;	GO:0007165//signal transduction;GO:0016197//endosomal transport;GO:0007165//signal transduction;GO:0016197//endosomal transport;	GO:0005768//endosome;GO:0005829//cytosol;GO:0012510//trans-Golgi network transport vesicle membrane;	-	K09856	-
ENSOCUG00000003707	48.0653	110.754	2.30423	1.20429	0.0350832	0.875975	DLX1	GO:0000122;GO:0000122;GO:0000977;GO:0000981;GO:0000981;GO:0003677;GO:0003677;GO:0003682;GO:0005634;GO:0005634;GO:0006355;GO:0006357;GO:0009954;GO:0021544;GO:0021766;GO:0021879;GO:0021892;GO:0021893;GO:0030154;GO:0030514;GO:0042475;GO:0043524;GO:0045597;GO:0045746;GO:0045944;GO:0045944;GO:0046533;GO:0048706;GO:0048715;GO:0071560;GO:0071773;GO:1902871;GO:1903845;GO:1990837;	GO:0000122//negative regulation of transcription by RNA polymerase II;GO:0000122//negative regulation of transcription by RNA polymerase II;GO:0006355//regulation of transcription, DNA-templated;GO:0006357//regulation of transcription by RNA polymerase II;GO:0009954//proximal/distal pattern formation;GO:0021544//subpallium development;GO:0021766//hippocampus development;GO:0021879//forebrain neur…	GO:0005634//nucleus;GO:0005634//nucleus;	GO:0000977//RNA polymerase II transcription regulatory region sequence-specific DNA binding;GO:0000981//DNA-binding transcription factor activity, RNA polymerase II-specific;GO:0000981//DNA-binding transcription factor activity, RNA polymerase II-specific;GO:0003677//DNA binding;GO:0003677//DNA binding;GO:0003682//chromatin binding;GO:1990837//sequence-specific double-stranded DNA binding;	K09314	-
ENSOCUG00000004254	17.6835	46.8384	2.6487	1.40528	0.0356403	0.875975	RAB39B	GO:0003924;GO:0005525;GO:0005794;GO:0010506;GO:0031489;GO:0031982;GO:0032482;GO:0043005;	GO:0010506//regulation of autophagy;GO:0032482//Rab protein signal transduction;	GO:0005794//Golgi apparatus;GO:0031982//vesicle;GO:0043005//neuron projection;	GO:0003924//GTPase activity;GO:0005525//GTP binding;GO:0031489//myosin V binding;	K07925	ko05022(Pathways of neurodegeneration - multiple diseases);ko05014(Amyotrophic lateral sclerosis);ko04140(Autophagy - animal)
ENSOCUG00000014374	19.1569	48.9171	2.5535	1.35248	0.0356792	0.875975	C12orf56	-	-	-	-	-	-
ENSOCUG00000032525	25.9299	62.4746	2.40937	1.26866	0.0357477	0.875975	-	GO:0005085;GO:0007264;	GO:0007264//small GTPase mediated signal transduction;	-	GO:0005085//guanyl-nucleotide exchange factor activity;	-	-
ENSOCUG00000023412	19.1569	48.6013	2.53701	1.34313	0.0359851	0.875975	-	-	-	-	-	-	-
ENSOCUG00000005194	464.114	933.765	2.01193	1.00858	0.036027	0.875975	-	-	-	-	-	-	-
ENSOCUG00000010336	10.5149	34.2184	3.25426	1.70233	0.0366476	0.877903	NTS	GO:0005184;GO:0005576;GO:0005184;GO:0005576;GO:0007218;GO:0043231;GO:0048018;GO:0071855;	GO:0007218//neuropeptide signaling pathway;	GO:0005576//extracellular region;GO:0005576//extracellular region;GO:0043231//intracellular membrane-bounded organelle;	GO:0005184//neuropeptide hormone activity;GO:0005184//neuropeptide hormone activity;GO:0048018//receptor ligand activity;GO:0071855//neuropeptide receptor binding;	K05235	ko04080(Neuroactive ligand-receptor interaction)
ENSOCUG00000014195	1442.68	5819.35	4.0337	2.0121	0.0368898	0.877903	KRT34	GO:0005198;	-	-	GO:0005198//structural molecule activity;	K07604	ko05150(Staphylococcus aureus infection);ko04915(Estrogen signaling pathway)
ENSOCUG00000000380	289.205	592.848	2.04992	1.03557	0.0372766	0.879683	WNT5A	GO:0000187;GO:0001667;GO:0001736;GO:0001756;GO:0001819;GO:0001822;GO:0001837;GO:0001843;GO:0001934;GO:0001938;GO:0001947;GO:0002009;GO:0002053;GO:0002720;GO:0003138;GO:0003139;GO:0003281;GO:0003283;GO:0003323;GO:0003344;GO:0003401;GO:0003402;GO:0005102;GO:0005102;GO:0005109;GO:0005109;GO:0005115;GO:0005125;GO:0005576;GO:0005615;GO:0006468;GO:0007223;GO:0007223;GO:0007254;GO:0007257;GO:0007275;GO:…	GO:0000187//obsolete activation of MAPK activity;GO:0001667//ameboidal-type cell migration;GO:0001736//establishment of planar polarity;GO:0001756//somitogenesis;GO:0001819//positive regulation of cytokine production;GO:0001822//kidney development;GO:0001837//epithelial to mesenchymal transition;GO:0001843//neural tube closure;GO:0001934//positive regulation of protein phosphorylation;GO:0001938/…	GO:0005576//extracellular region;GO:0005615//extracellular space;GO:0009986//cell surface;GO:0031012//extracellular matrix;GO:0098978//glutamatergic synapse;	GO:0005102//signaling receptor binding;GO:0005102//signaling receptor binding;GO:0005109//frizzled binding;GO:0005109//frizzled binding;GO:0005115//receptor tyrosine kinase-like orphan receptor binding;GO:0005125//cytokine activity;GO:0019904//protein domain specific binding;GO:1902379//chemoattractant activity involved in axon guidance;	K00444	ko05226(Gastric cancer);ko05225(Hepatocellular carcinoma);ko05224(Breast cancer);ko05217(Basal cell carcinoma);ko05205(Proteoglycans in cancer);ko05200(Pathways in cancer);ko05165(Human papillomavirus infection);ko05022(Pathways of neurodegeneration - multiple diseases);ko05010(Alzheimer disease);ko04934(Cushing syndrome);ko04916(Melanogenesis);ko04550(Signaling pathways regulating pluripotency o…
ENSOCUG00000014207	341.637	812.037	2.3769	1.24908	0.0375266	0.880418	ELF5	GO:0000981;GO:0003700;GO:0006355;GO:0043565;GO:0000981;GO:0003700;GO:0006355;GO:0043565;GO:0000981;GO:0003700;GO:0006355;GO:0043565;GO:0000981;GO:0003700;GO:0006355;GO:0043565;GO:0000981;GO:0043565;	GO:0006355//regulation of transcription, DNA-templated;GO:0006355//regulation of transcription, DNA-templated;GO:0006355//regulation of transcription, DNA-templated;GO:0006355//regulation of transcription, DNA-templated;	-	GO:0000981//DNA-binding transcription factor activity, RNA polymerase II-specific;GO:0003700//DNA-binding transcription factor activity;GO:0043565//sequence-specific DNA binding;GO:0000981//DNA-binding transcription factor activity, RNA polymerase II-specific;GO:0003700//DNA-binding transcription factor activity;GO:0043565//sequence-specific DNA binding;GO:0000981//DNA-binding transcription facto…	K17101	ko04917(Prolactin signaling pathway)
ENSOCUG00000024522	924.992	2471.13	2.67151	1.41766	0.0383423	0.882884	-	GO:0045095;	-	GO:0045095//keratin filament;	-	-	-
ENSOCUG00000014031	295.728	673.576	2.27769	1.18757	0.0403314	0.889015	TGM6	GO:0003810;GO:0003810;GO:0003810;GO:0005737;GO:0005737;GO:0018149;GO:0003810;GO:0003810;GO:0018149;GO:0018149;GO:0018215;GO:0046872;	GO:0018149//peptide cross-linking;GO:0018149//peptide cross-linking;GO:0018149//peptide cross-linking;GO:0018215//protein phosphopantetheinylation;	GO:0005737//cytoplasm;GO:0005737//cytoplasm;	GO:0003810//protein-glutamine gamma-glutamyltransferase activity;GO:0003810//protein-glutamine gamma-glutamyltransferase activity;GO:0003810//protein-glutamine gamma-glutamyltransferase activity;GO:0003810//protein-glutamine gamma-glutamyltransferase activity;GO:0003810//protein-glutamine gamma-glutamyltransferase activity;GO:0046872//metal ion binding;	K05624	-
ENSOCUG00000026883	1114.89	2639.46	2.36747	1.24334	0.0409263	0.891318	DNASE1L2	GO:0001942;GO:0003335;GO:0004536;GO:0006308;GO:0006308;	GO:0001942//hair follicle development;GO:0003335//corneocyte development;GO:0006308//DNA catabolic process;GO:0006308//DNA catabolic process;	-	GO:0004536//deoxyribonuclease activity;	K11995	-
ENSOCUG00000032823	32.0621	71.0669	2.21654	1.14831	0.0415814	0.900066	-	GO:0008410;	-	-	GO:0008410//CoA-transferase activity;	-	-
ENSOCUG00000024471	49.7158	115.821	2.32967	1.22013	0.0416249	0.900066	-	GO:0005102;GO:0005102;GO:0007399;GO:0007399;	GO:0007399//nervous system development;GO:0007399//nervous system development;	-	GO:0005102//signaling receptor binding;GO:0005102//signaling receptor binding;	-	-
ENSOCUG00000014608	135.203	278.195	2.0576	1.04097	0.041827	0.900066	FABP3	GO:0005615;GO:0008092;GO:0008289;GO:0036041;GO:0070538;	-	GO:0005615//extracellular space;	GO:0008092//cytoskeletal protein binding;GO:0008289//lipid binding;GO:0036041//long-chain fatty acid binding;GO:0070538//oleic acid binding;	K08752	ko03320(PPAR signaling pathway)
ENSOCUG00000012783	36.977	86.1634	2.33019	1.22045	0.0423974	0.905598	DAGLA	GO:0005886;GO:0006629;GO:0007216;GO:0007405;GO:0016787;GO:0019369;GO:0019369;GO:0022008;GO:0031901;GO:0032590;GO:0032591;GO:0042136;GO:0042136;GO:0043196;GO:0045211;GO:0046340;GO:0071926;GO:0098839;GO:0098921;GO:0098921;GO:0099055;GO:0150077;GO:0006629;	GO:0006629//lipid metabolic process;GO:0007216//G protein-coupled glutamate receptor signaling pathway;GO:0007405//neuroblast proliferation;GO:0019369//arachidonic acid metabolic process;GO:0019369//arachidonic acid metabolic process;GO:0022008//neurogenesis;GO:0042136//neurotransmitter biosynthetic process;GO:0042136//neurotransmitter biosynthetic process;GO:0046340//diacylglycerol catabolic pro…	GO:0005886//plasma membrane;GO:0031901//early endosome membrane;GO:0032590//dendrite membrane;GO:0032591//dendritic spine membrane;GO:0043196//varicosity;GO:0045211//postsynaptic membrane;GO:0098839//postsynaptic density membrane;GO:0099055//integral component of postsynaptic membrane;	GO:0016787//hydrolase activity;	K13806	ko04925(Aldosterone synthesis and secretion);ko04723(Retrograde endocannabinoid signaling)
ENSOCUG00000006938	146.536	377.053	2.57312	1.36352	0.0437573	0.921508	CSDC2	GO:0003676;	-	-	GO:0003676//nucleic acid binding;	-	-
ENSOCUG00000012531	54.3104	151.545	2.79034	1.48044	0.0438721	0.921508	NEU3	GO:0004308;GO:0004308;GO:0005765;GO:0005886;GO:0005886;GO:0005975;GO:0006689;GO:0006689;GO:0009313;GO:0009897;GO:0016997;GO:0031901;GO:0031901;GO:0045742;GO:0052794;GO:0052794;GO:0052796;GO:0055038;GO:0055038;GO:1900186;	GO:0005975//carbohydrate metabolic process;GO:0006689//ganglioside catabolic process;GO:0006689//ganglioside catabolic process;GO:0009313//oligosaccharide catabolic process;GO:0045742//positive regulation of epidermal growth factor receptor signaling pathway;GO:1900186//negative regulation of clathrin-dependent endocytosis;	GO:0005765//lysosomal membrane;GO:0005886//plasma membrane;GO:0005886//plasma membrane;GO:0009897//external side of plasma membrane;GO:0031901//early endosome membrane;GO:0031901//early endosome membrane;GO:0055038//recycling endosome membrane;GO:0055038//recycling endosome membrane;	GO:0004308//exo-alpha-sialidase activity;GO:0004308//exo-alpha-sialidase activity;GO:0016997//alpha-sialidase activity;GO:0052794//exo-alpha-(2->3)-sialidase activity;GO:0052794//exo-alpha-(2->3)-sialidase activity;GO:0052796//exo-alpha-(2->8)-sialidase activity;	K12357	ko00600(Sphingolipid metabolism);ko00511(Other glycan degradation)
ENSOCUG00000003489	25.585	58.4602	2.28494	1.19215	0.0446189	0.928018	KCNJ13	GO:0005242;GO:0006813;GO:0016020;GO:0016021;	GO:0006813//potassium ion transport;	GO:0016020//membrane;GO:0016021//integral component of membrane;	GO:0005242//inward rectifier potassium channel activity;	K05006	ko04974(Protein digestion and absorption)
ENSOCUG00000017273	18.1948	46.3727	2.54867	1.34975	0.0448313	0.928672	-	GO:0006629;GO:0016042;GO:0016787;	GO:0006629//lipid metabolic process;GO:0016042//lipid catabolic process;	-	GO:0016787//hydrolase activity;	K13534	ko00561(Glycerolipid metabolism)
ENSOCUG00000012691	44.8555	90.0867	2.00838	1.00603	0.045573	0.931815	GJC1	GO:0001570;GO:0005216;GO:0005921;GO:0005922;GO:0005922;GO:0007154;GO:0007267;GO:0007268;GO:0007507;GO:0007601;GO:0016264;GO:0048468;GO:0048738;GO:0086053;GO:0086077;	GO:0001570//vasculogenesis;GO:0007154//cell communication;GO:0007267//cell-cell signaling;GO:0007268//chemical synaptic transmission;GO:0007507//heart development;GO:0007601//visual perception;GO:0016264//gap junction assembly;GO:0048468//cell development;GO:0048738//cardiac muscle tissue development;GO:0086053//AV node cell to bundle of His cell communication by electrical coupling;	GO:0005921//gap junction;GO:0005922//connexin complex;GO:0005922//connexin complex;	GO:0005216//ion channel activity;GO:0086077//gap junction channel activity involved in AV node cell-bundle of His cell electrical coupling;	K07616	-
ENSOCUG00000008680	47.7921	97.3677	2.03732	1.02667	0.0455977	0.931815	MAP9	GO:0000235;GO:0000235;GO:0000281;GO:0005737;GO:0005818;GO:0008017;GO:0015630;GO:0046602;GO:0051225;GO:0051233;GO:0060236;GO:0072686;GO:0072686;GO:0090307;GO:0090307;GO:1902412;GO:1990023;	GO:0000281//mitotic cytokinesis;GO:0046602//regulation of mitotic centrosome separation;GO:0051225//spindle assembly;GO:0060236//regulation of mitotic spindle organization;GO:0090307//mitotic spindle assembly;GO:0090307//mitotic spindle assembly;GO:1902412//regulation of mitotic cytokinesis;	GO:0000235//astral microtubule;GO:0000235//astral microtubule;GO:0005737//cytoplasm;GO:0005818//aster;GO:0015630//microtubule cytoskeleton;GO:0051233//spindle midzone;GO:0072686//mitotic spindle;GO:0072686//mitotic spindle;GO:1990023//mitotic spindle midzone;	GO:0008017//microtubule binding;	-	-
ENSOCUG00000013596	40.0432	83.1255	2.0759	1.05373	0.0457857	0.931815	SLC4A7	GO:0005452;GO:0006820;GO:0008509;GO:0016020;GO:0016021;GO:0005452;GO:0006820;GO:0008509;GO:0016020;GO:0016021;GO:0005452;GO:0006820;GO:0008509;GO:0016020;GO:0016021;GO:0005452;GO:0006820;GO:0008509;GO:0016020;GO:0016021;GO:0005452;GO:0006820;GO:0008509;GO:0016020;GO:0016021;	GO:0006820//anion transport;GO:0006820//anion transport;GO:0006820//anion transport;GO:0006820//anion transport;GO:0006820//anion transport;	GO:0016020//membrane;GO:0016021//integral component of membrane;GO:0016020//membrane;GO:0016021//integral component of membrane;GO:0016020//membrane;GO:0016021//integral component of membrane;GO:0016020//membrane;GO:0016021//integral component of membrane;GO:0016020//membrane;GO:0016021//integral component of membrane;	GO:0005452//inorganic anion exchanger activity;GO:0008509//anion transmembrane transporter activity;GO:0005452//inorganic anion exchanger activity;GO:0008509//anion transmembrane transporter activity;GO:0005452//inorganic anion exchanger activity;GO:0008509//anion transmembrane transporter activity;GO:0005452//inorganic anion exchanger activity;GO:0008509//anion transmembrane transporter activity…	K13858	-
ENSOCUG00000029483	3.96415	18.317	4.62065	2.2081	0.0461658	0.933382	TAFA2	-	-	-	-	-	-
ENSOCUG00000029774	1.1076	11.068	9.99278	3.32089	0.046619	0.934444	C17orf114	-	-	-	-	-	-
ENSOCUG00000036372	165.752	632.289	3.81467	1.93156	0.0469266	0.934444	-	GO:0045095;	-	GO:0045095//keratin filament;	-	-	-
ENSOCUG00000001098	79.6254	192.085	2.41236	1.27045	0.04718	0.934444	DTHD1	GO:0005515;GO:0007165;GO:0005515;GO:0007165;GO:0005515;GO:0007165;	GO:0007165//signal transduction;GO:0007165//signal transduction;GO:0007165//signal transduction;	-	GO:0005515//protein binding;GO:0005515//protein binding;GO:0005515//protein binding;	-	-
ENSOCUG00000003544	20.3064	55.4125	2.72882	1.44828	0.0474664	0.934444	MAL	GO:0016020;GO:0002175;GO:0005783;GO:0016020;GO:0016324;GO:0019911;GO:0042552;GO:0044853;GO:0045121;GO:0045121;GO:0098737;GO:0120003;GO:1902043;	GO:0002175//protein localization to paranode region of axon;GO:0042552//myelination;GO:0098737//protein insertion into plasma membrane;GO:1902043//positive regulation of extrinsic apoptotic signaling pathway via death domain receptors;	GO:0016020//membrane;GO:0005783//endoplasmic reticulum;GO:0016020//membrane;GO:0016324//apical plasma membrane;GO:0044853//plasma membrane raft;GO:0045121//membrane raft;GO:0045121//membrane raft;GO:0120003//hinge region between urothelial plaques of apical plasma membrane;	GO:0019911//structural constituent of myelin sheath;	-	-
ENSOCUG00000002877	0.321098	8.37206	26.0733	4.7045	0.0487859	0.934444	PLCXD3	GO:0006629;GO:0008081;	GO:0006629//lipid metabolic process;	-	GO:0008081//phosphoric diester hydrolase activity;	-	-
ENSOCUG00000021287	199.048	38.8774	0.195317	-2.35611	6.08007e-07	0.00377048	HSPB6	GO:0005212;GO:0005576;GO:0005634;GO:0005730;GO:0005737;GO:0005794;GO:0005829;GO:0045766;GO:0051082;GO:0051087;GO:0061077;	GO:0045766//positive regulation of angiogenesis;GO:0061077//chaperone-mediated protein folding;	GO:0005576//extracellular region;GO:0005634//nucleus;GO:0005730//nucleolus;GO:0005737//cytoplasm;GO:0005794//Golgi apparatus;GO:0005829//cytosol;	GO:0005212//structural constituent of eye lens;GO:0051082//unfolded protein binding;GO:0051087//chaperone binding;	K09545	-
ENSOCUG00000027228	43.5229	4.06507	0.0934008	-3.42042	6.10229e-05	0.140002	SMTNL1	GO:0005515;GO:0005516;GO:0005523;GO:0005634;GO:0005737;GO:0008157;GO:0014823;GO:0018105;GO:0031430;GO:0031674;GO:0042310;GO:0042493;GO:0043292;GO:0043292;GO:0043621;GO:0045892;GO:0045907;GO:0048644;GO:0051401;GO:0097718;	GO:0014823//response to activity;GO:0018105//peptidyl-serine phosphorylation;GO:0042310//vasoconstriction;GO:0042493//response to xenobiotic stimulus;GO:0045892//negative regulation of transcription, DNA-templated;GO:0045907//positive regulation of vasoconstriction;GO:0048644//muscle organ morphogenesis;	GO:0005634//nucleus;GO:0005737//cytoplasm;GO:0031430//M band;GO:0031674//I band;GO:0043292//contractile fiber;GO:0043292//contractile fiber;	GO:0005515//protein binding;GO:0005516//calmodulin binding;GO:0005523//tropomyosin binding;GO:0008157//protein phosphatase 1 binding;GO:0043621//protein self-association;GO:0051401//CH domain binding;GO:0097718//disordered domain specific binding;	-	-
ENSOCUG00000002173	190.397	55.7428	0.292772	-1.77215	7.4148e-05	0.140002	PYGM	GO:0004645;GO:0005975;GO:0008184;GO:0030170;GO:0004645;GO:0005975;GO:0008184;GO:0030170;GO:0004645;GO:0005975;GO:0005980;GO:0008184;GO:0008184;GO:0030170;GO:0004645;GO:0005975;GO:0008184;GO:0030170;	GO:0005975//carbohydrate metabolic process;GO:0005975//carbohydrate metabolic process;GO:0005975//carbohydrate metabolic process;GO:0005980//glycogen catabolic process;GO:0005975//carbohydrate metabolic process;	-	GO:0004645//1,4-alpha-oligoglucan phosphorylase activity;GO:0008184//glycogen phosphorylase activity;GO:0030170//pyridoxal phosphate binding;GO:0004645//1,4-alpha-oligoglucan phosphorylase activity;GO:0008184//glycogen phosphorylase activity;GO:0030170//pyridoxal phosphate binding;GO:0004645//1,4-alpha-oligoglucan phosphorylase activity;GO:0008184//glycogen phosphorylase activity;GO:0008184//glyc…	K00688	ko04931(Insulin resistance);ko04922(Glucagon signaling pathway);ko04910(Insulin signaling pathway);ko04217(Necroptosis);ko00500(Starch and sucrose metabolism)
ENSOCUG00000000539	115.002	23.3368	0.202924	-2.30099	7.57494e-05	0.140002	KCNMB1	GO:0006813;GO:0015269;GO:0016020;GO:0006813;GO:0015269;GO:0016020;	GO:0006813//potassium ion transport;GO:0006813//potassium ion transport;	GO:0016020//membrane;GO:0016020//membrane;	GO:0015269//calcium-activated potassium channel activity;GO:0015269//calcium-activated potassium channel activity;	K04937	ko04911(Insulin secretion);ko04270(Vascular smooth muscle contraction);ko04022(cGMP-PKG signaling pathway)
ENSOCUG00000000181	188.293	55.9141	0.296953	-1.75169	0.000143453	0.169839	GPR39	GO:0004930;GO:0007186;GO:0016021;	GO:0007186//G protein-coupled receptor signaling pathway;	GO:0016021//integral component of membrane;	GO:0004930//G protein-coupled receptor activity;	-	-
ENSOCUG00000027154	389.945	97.4186	0.249827	-2.001	0.0001658	0.169839	CKM	GO:0003824;GO:0004111;GO:0004111;GO:0005615;GO:0016301;GO:0016772;GO:0046314;GO:0046314;GO:0003824;GO:0004111;GO:0016301;GO:0016772;GO:0046314;	GO:0046314//phosphocreatine biosynthetic process;GO:0046314//phosphocreatine biosynthetic process;GO:0046314//phosphocreatine biosynthetic process;	GO:0005615//extracellular space;	GO:0003824//catalytic activity;GO:0004111//creatine kinase activity;GO:0004111//creatine kinase activity;GO:0016301//kinase activity;GO:0016772//transferase activity, transferring phosphorus-containing groups;GO:0003824//catalytic activity;GO:0004111//creatine kinase activity;GO:0016301//kinase activity;GO:0016772//transferase activity, transferring phosphorus-containing groups;	K00933	ko00330(Arginine and proline metabolism)
ENSOCUG00000011657	39.3469	4.06507	0.103314	-3.2749	0.000192674	0.169839	DRD2	GO:0001591;GO:0001591;GO:0001659;GO:0001964;GO:0001975;GO:0001976;GO:0002027;GO:0002028;GO:0002052;GO:0004930;GO:0004930;GO:0004952;GO:0004952;GO:0005886;GO:0005887;GO:0005929;GO:0007186;GO:0007186;GO:0007195;GO:0007195;GO:0007195;GO:0007270;GO:0007409;GO:0007608;GO:0007625;GO:0007626;GO:0007628;GO:0007631;GO:0008104;GO:0008285;GO:0008306;GO:0008542;GO:0009416;GO:0016021;GO:0021853;GO:0021984;GO:…	GO:0001659//temperature homeostasis;GO:0001964//startle response;GO:0001975//response to amphetamine;GO:0001976//nervous system process involved in regulation of systemic arterial blood pressure;GO:0002027//regulation of heart rate;GO:0002028//regulation of sodium ion transport;GO:0002052//positive regulation of neuroblast proliferation;GO:0007186//G protein-coupled receptor signaling pathway;GO:…	GO:0005886//plasma membrane;GO:0005887//integral component of plasma membrane;GO:0005929//cilium;GO:0016021//integral component of membrane;GO:0030424//axon;GO:0030425//dendrite;GO:0060170//ciliary membrane;GO:0097730//non-motile cilium;GO:0098691//dopaminergic synapse;GO:0098978//glutamatergic synapse;GO:0098982//GABA-ergic synapse;GO:0099055//integral component of postsynaptic membrane;GO:00990…	GO:0001591//dopamine neurotransmitter receptor activity, coupled via Gi/Go;GO:0001591//dopamine neurotransmitter receptor activity, coupled via Gi/Go;GO:0004930//G protein-coupled receptor activity;GO:0004930//G protein-coupled receptor activity;GO:0004952//dopamine neurotransmitter receptor activity;GO:0004952//dopamine neurotransmitter receptor activity;GO:0035240//dopamine binding;GO:0042802//…	K04145	ko05034(Alcoholism);ko05030(Cocaine addiction);ko05012(Parkinson disease);ko04728(Dopaminergic synapse);ko04540(Gap junction);ko04080(Neuroactive ligand-receptor interaction);ko04024(cAMP signaling pathway);ko04015(Rap1 signaling pathway)
ENSOCUG00000003663	1128.48	316.266	0.28026	-1.83516	0.000200692	0.169839	ACTG2	GO:0071944;	-	GO:0071944//cell periphery;	-	K12315	ko04270(Vascular smooth muscle contraction)
ENSOCUG00000024055	902.718	377.686	0.418388	-1.25709	0.000418488	0.288108	MCAM	GO:0001525;GO:0003094;GO:0009897;GO:0016020;GO:0016021;GO:0061042;	GO:0001525//angiogenesis;GO:0003094//glomerular filtration;GO:0061042//vascular wound healing;	GO:0009897//external side of plasma membrane;GO:0016020//membrane;GO:0016021//integral component of membrane;	-	K06534	-
ENSOCUG00000014694	79.0528	18.3419	0.23202	-2.10768	0.000447323	0.288108	BCAS4	-	-	-	-	-	-
ENSOCUG00000032099	212.832	73.2038	0.343951	-1.53972	0.000533546	0.316964	ZNF853	-	-	-	-	-	-
ENSOCUG00000037724	383.21	59.2602	0.154642	-2.693	0.000644394	0.369616	-	GO:0005576;GO:0030414;	-	GO:0005576//extracellular region;	GO:0030414//peptidase inhibitor activity;	-	-
ENSOCUG00000014935	2350.92	753.509	0.320516	-1.64153	0.000766304	0.411184	-	GO:0004672;GO:0005515;GO:0005524;GO:0006468;	GO:0006468//protein phosphorylation;	-	GO:0004672//protein kinase activity;GO:0005515//protein binding;GO:0005524//ATP binding;	-	-
ENSOCUG00000001802	67.66	15.4996	0.229081	-2.12607	0.000829883	0.417942	COPZ2	GO:0006890;GO:0030126;GO:0006890;GO:0030126;GO:0030126;GO:0006890;GO:0030126;	GO:0006890//retrograde vesicle-mediated transport, Golgi to endoplasmic reticulum;GO:0006890//retrograde vesicle-mediated transport, Golgi to endoplasmic reticulum;GO:0006890//retrograde vesicle-mediated transport, Golgi to endoplasmic reticulum;	GO:0030126//COPI vesicle coat;GO:0030126//COPI vesicle coat;GO:0030126//COPI vesicle coat;GO:0030126//COPI vesicle coat;	-	K20472	-
ENSOCUG00000022399	522.819	84.9349	0.162456	-2.62188	0.000905688	0.417942	-	GO:0003735;GO:0003735;GO:0005840;GO:0005840;GO:0005840;GO:0006412;GO:0006412;	GO:0006412//translation;GO:0006412//translation;	GO:0005840//ribosome;GO:0005840//ribosome;GO:0005840//ribosome;	GO:0003735//structural constituent of ribosome;GO:0003735//structural constituent of ribosome;	-	-
ENSOCUG00000008644	158.824	55.5106	0.349509	-1.5166	0.00107861	0.443659	-	GO:0005158;GO:0008286;GO:0005158;GO:0005886;GO:0008286;GO:0043548;	GO:0008286//insulin receptor signaling pathway;GO:0008286//insulin receptor signaling pathway;	GO:0005886//plasma membrane;	GO:0005158//insulin receptor binding;GO:0005158//insulin receptor binding;GO:0043548//phosphatidylinositol 3-kinase binding;	-	-
ENSOCUG00000016759	363.665	151.219	0.415818	-1.26598	0.00109354	0.443659	CBR3	GO:0004090;GO:0005654;GO:0005829;GO:0016491;GO:0050890;GO:0055114;GO:0070402;	GO:0050890//cognition;GO:0055114//obsolete oxidation-reduction process;	GO:0005654//nucleoplasm;GO:0005829//cytosol;	GO:0004090//carbonyl reductase (NADPH) activity;GO:0016491//oxidoreductase activity;GO:0070402//NADPH binding;	K00084	ko00980(Metabolism of xenobiotics by cytochrome P450);ko00590(Arachidonic acid metabolism)
ENSOCUG00000005558	545.191	201.144	0.368942	-1.43853	0.00125384	0.470747	PXDNL	GO:0004601;GO:0005515;GO:0006979;GO:0020037;GO:0055114;GO:0004601;GO:0005515;GO:0006979;GO:0020037;GO:0055114;GO:0004601;GO:0005515;GO:0006979;GO:0020037;GO:0055114;	GO:0006979//response to oxidative stress;GO:0055114//obsolete oxidation-reduction process;GO:0006979//response to oxidative stress;GO:0055114//obsolete oxidation-reduction process;GO:0006979//response to oxidative stress;GO:0055114//obsolete oxidation-reduction process;	-	GO:0004601//peroxidase activity;GO:0005515//protein binding;GO:0020037//heme binding;GO:0004601//peroxidase activity;GO:0005515//protein binding;GO:0020037//heme binding;GO:0004601//peroxidase activity;GO:0005515//protein binding;GO:0020037//heme binding;	K19511	-
ENSOCUG00000004635	18.8171	0.593127	0.0315206	-4.98756	0.00125952	0.470747	AQP2	GO:0003091;GO:0003091;GO:0003097;GO:0005372;GO:0005737;GO:0005886;GO:0005886;GO:0005887;GO:0006833;GO:0006833;GO:0015168;GO:0015250;GO:0015250;GO:0015267;GO:0015793;GO:0016020;GO:0016020;GO:0016324;GO:0016324;GO:0031410;GO:0042631;GO:0048471;GO:0051289;GO:0055037;GO:0055085;GO:0070062;GO:0071280;GO:0071288;GO:0072205;GO:0098576;GO:0015267;GO:0016020;GO:0055085;GO:0015267;GO:0016020;GO:0055085;GO:…	GO:0003091//renal water homeostasis;GO:0003091//renal water homeostasis;GO:0003097//renal water transport;GO:0006833//water transport;GO:0006833//water transport;GO:0015793//glycerol transport;GO:0042631//cellular response to water deprivation;GO:0051289//protein homotetramerization;GO:0055085//transmembrane transport;GO:0071280//cellular response to copper ion;GO:0071288//cellular response to me…	GO:0005737//cytoplasm;GO:0005886//plasma membrane;GO:0005886//plasma membrane;GO:0005887//integral component of plasma membrane;GO:0016020//membrane;GO:0016020//membrane;GO:0016324//apical plasma membrane;GO:0016324//apical plasma membrane;GO:0031410//cytoplasmic vesicle;GO:0048471//perinuclear region of cytoplasm;GO:0055037//recycling endosome;GO:0070062//extracellular exosome;GO:0098576//lumena…	GO:0005372//water transmembrane transporter activity;GO:0015168//glycerol transmembrane transporter activity;GO:0015250//water channel activity;GO:0015250//water channel activity;GO:0015267//channel activity;GO:0015267//channel activity;GO:0015267//channel activity;GO:0015267//channel activity;GO:0015267//channel activity;	-	-
ENSOCUG00000015360	151.562	52.7017	0.347723	-1.52399	0.00127351	0.470747	ATXN1	GO:0003723;GO:0005515;GO:0005634;GO:0005654;GO:0005730;GO:0005737;GO:0005829;GO:0006355;GO:0008022;GO:0008266;GO:0016363;GO:0034046;GO:0042405;GO:0042802;GO:0043621;GO:0045892;GO:0045892;GO:0051168;	GO:0006355//regulation of transcription, DNA-templated;GO:0045892//negative regulation of transcription, DNA-templated;GO:0045892//negative regulation of transcription, DNA-templated;GO:0051168//nuclear export;	GO:0005634//nucleus;GO:0005654//nucleoplasm;GO:0005730//nucleolus;GO:0005737//cytoplasm;GO:0005829//cytosol;GO:0016363//nuclear matrix;GO:0042405//nuclear inclusion body;	GO:0003723//RNA binding;GO:0005515//protein binding;GO:0008022//protein C-terminus binding;GO:0008266//poly(U) RNA binding;GO:0034046//poly(G) binding;GO:0042802//identical protein binding;GO:0043621//protein self-association;	K23616	ko05022(Pathways of neurodegeneration - multiple diseases);ko05017(Spinocerebellar ataxia);ko04330(Notch signaling pathway)
ENSOCUG00000012088	30.2649	2.42433	0.0801037	-3.64199	0.00146724	0.525142	EMX2	GO:0000981;GO:0003677;GO:0006355;GO:0007420;GO:0009952;GO:0010468;GO:0021542;GO:0021796;GO:0021846;GO:0021885;GO:0021987;GO:0030182;GO:0030900;GO:0042493;GO:0072197;GO:1990837;	GO:0006355//regulation of transcription, DNA-templated;GO:0007420//brain development;GO:0009952//anterior/posterior pattern specification;GO:0010468//regulation of gene expression;GO:0021542//dentate gyrus development;GO:0021796//cerebral cortex regionalization;GO:0021846//cell proliferation in forebrain;GO:0021885//forebrain cell migration;GO:0021987//cerebral cortex development;GO:0030182//neur…	-	GO:0000981//DNA-binding transcription factor activity, RNA polymerase II-specific;GO:0003677//DNA binding;GO:1990837//sequence-specific double-stranded DNA binding;	K09317	-
ENSOCUG00000015552	503.451	90.2489	0.179261	-2.47987	0.00170066	0.545541	PLXNA4	GO:0005515;GO:0007165;GO:0017154;GO:0071526;GO:0005515;GO:0007165;GO:0017154;GO:0071526;GO:0005515;GO:0007165;GO:0017154;GO:0071526;GO:0005515;GO:0007165;GO:0007399;GO:0007411;GO:0008045;GO:0017154;GO:0017154;GO:0021602;GO:0021610;GO:0021612;GO:0021615;GO:0021636;GO:0021637;GO:0021644;GO:0021784;GO:0021785;GO:0021793;GO:0021960;GO:0048485;GO:0048812;GO:0048841;GO:0050923;GO:0071526;GO:0071526;GO:…	GO:0007165//signal transduction;GO:0071526//semaphorin-plexin signaling pathway;GO:0007165//signal transduction;GO:0071526//semaphorin-plexin signaling pathway;GO:0007165//signal transduction;GO:0071526//semaphorin-plexin signaling pathway;GO:0007165//signal transduction;GO:0007399//nervous system development;GO:0007411//axon guidance;GO:0008045//motor neuron axon guidance;GO:0021602//cranial ner…	-	GO:0005515//protein binding;GO:0017154//semaphorin receptor activity;GO:0005515//protein binding;GO:0017154//semaphorin receptor activity;GO:0005515//protein binding;GO:0017154//semaphorin receptor activity;GO:0005515//protein binding;GO:0017154//semaphorin receptor activity;GO:0017154//semaphorin receptor activity;GO:0005515//protein binding;GO:0017154//semaphorin receptor activity;GO:0005515//p…	K06820	ko04360(Axon guidance)
ENSOCUG00000000582	741.646	336.582	0.453831	-1.13977	0.00199394	0.595031	ARL2BP	GO:0003713;GO:0005758;GO:0005813;GO:0030496;GO:0042531;GO:0051457;	GO:0042531//positive regulation of tyrosine phosphorylation of STAT protein;GO:0051457//maintenance of protein location in nucleus;	GO:0005758//mitochondrial intermembrane space;GO:0005813//centrosome;GO:0030496//midbody;	GO:0003713//transcription coactivator activity;	K16742	-
ENSOCUG00000012044	807.149	302.384	0.374633	-1.41645	0.00211555	0.603542	EML6	GO:0005515;GO:0005515;	-	-	GO:0005515//protein binding;GO:0005515//protein binding;	K18598	-
ENSOCUG00000024667	447.146	198.164	0.443174	-1.17405	0.00213615	0.603542	CEBPB	GO:0000976;GO:0000977;GO:0003700;GO:0005634;GO:0005654;GO:0006355;GO:0006355;GO:0034976;GO:0045893;GO:0045944;GO:0070169;GO:1990440;GO:1990837;GO:2000120;	GO:0006355//regulation of transcription, DNA-templated;GO:0006355//regulation of transcription, DNA-templated;GO:0034976//response to endoplasmic reticulum stress;GO:0045893//positive regulation of transcription, DNA-templated;GO:0045944//positive regulation of transcription by RNA polymerase II;GO:0070169//positive regulation of biomineral tissue development;GO:1990440//positive regulation of tr…	GO:0005634//nucleus;GO:0005654//nucleoplasm;	GO:0000976//transcription cis-regulatory region binding;GO:0000977//RNA polymerase II transcription regulatory region sequence-specific DNA binding;GO:0003700//DNA-binding transcription factor activity;GO:1990837//sequence-specific double-stranded DNA binding;	-	-
ENSOCUG00000014125	872.416	251.248	0.287991	-1.79591	0.00216153	0.603542	PGM5	GO:0000287;GO:0001725;GO:0005912;GO:0005914;GO:0005925;GO:0005975;GO:0009898;GO:0014704;GO:0016010;GO:0016868;GO:0030018;GO:0030055;GO:0042383;GO:0042383;GO:0043034;GO:0071704;GO:0000287;GO:0005975;GO:0016868;GO:0071704;GO:0000287;GO:0005975;GO:0016868;GO:0071704;GO:0000287;GO:0005975;GO:0016868;GO:0071704;GO:0000287;GO:0005975;GO:0016868;GO:0071704;GO:0000287;GO:0005975;GO:0016868;GO:0071704;GO:…	GO:0005975//carbohydrate metabolic process;GO:0071704//organic substance metabolic process;GO:0005975//carbohydrate metabolic process;GO:0071704//organic substance metabolic process;GO:0005975//carbohydrate metabolic process;GO:0071704//organic substance metabolic process;GO:0005975//carbohydrate metabolic process;GO:0071704//organic substance metabolic process;GO:0005975//carbohydrate metabolic …	GO:0001725//stress fiber;GO:0005912//adherens junction;GO:0005914//spot adherens junction;GO:0005925//focal adhesion;GO:0009898//cytoplasmic side of plasma membrane;GO:0014704//intercalated disc;GO:0016010//dystrophin-associated glycoprotein complex;GO:0030018//Z disc;GO:0030055//cell-substrate junction;GO:0042383//sarcolemma;GO:0042383//sarcolemma;GO:0043034//costamere;	GO:0000287//magnesium ion binding;GO:0016868//intramolecular transferase activity, phosphotransferases;GO:0000287//magnesium ion binding;GO:0016868//intramolecular transferase activity, phosphotransferases;GO:0000287//magnesium ion binding;GO:0016868//intramolecular transferase activity, phosphotransferases;GO:0000287//magnesium ion binding;GO:0016868//intramolecular transferase activity, phospho…	K15636	-
ENSOCUG00000007353	55.9336	12.8024	0.228886	-2.1273	0.00218586	0.603542	PLLP	GO:0016020;GO:0016020;	-	GO:0016020//membrane;GO:0016020//membrane;	-	-	-
ENSOCUG00000026383	158.092	60.1788	0.380657	-1.39344	0.00236883	0.614063	AKR1B10	GO:0001523;GO:0001758;GO:0008106;GO:0016488;GO:0016491;GO:0044597;GO:0044598;GO:0045550;GO:0047718;GO:0052650;GO:0055114;GO:0110095;	GO:0001523//retinoid metabolic process;GO:0016488//farnesol catabolic process;GO:0044597//daunorubicin metabolic process;GO:0044598//doxorubicin metabolic process;GO:0055114//obsolete oxidation-reduction process;GO:0110095//cellular detoxification of aldehyde;	-	GO:0001758//retinal dehydrogenase activity;GO:0008106//alcohol dehydrogenase (NADP+) activity;GO:0016491//oxidoreductase activity;GO:0045550//geranylgeranyl reductase activity;GO:0047718//indanol dehydrogenase activity;GO:0052650//NADP-retinol dehydrogenase activity;	K00011	ko00790(Folate biosynthesis);ko00561(Glycerolipid metabolism);ko00052(Galactose metabolism);ko00051(Fructose and mannose metabolism);ko00040(Pentose and glucuronate interconversions)
ENSOCUG00000002072	595.819	278.546	0.467501	-1.09696	0.00245726	0.614063	-	GO:0002244;	GO:0002244//hematopoietic progenitor cell differentiation;	-	-	-	-
ENSOCUG00000001246	596.978	235.954	0.395248	-1.33917	0.00265888	0.614063	TMCC2	GO:0005783;GO:0042982;	GO:0042982//amyloid precursor protein metabolic process;	GO:0005783//endoplasmic reticulum;	-	-	-
ENSOCUG00000015872	76.388	22.7706	0.298091	-1.74617	0.00278032	0.614063	-	GO:0004842;	-	-	GO:0004842//ubiquitin-protein transferase activity;	-	-
ENSOCUG00000004531	115.991	22.7188	0.195867	-2.35206	0.00290785	0.614063	ANKRD6	GO:0005515;GO:0005634;GO:0005737;GO:0043231;GO:0090090;GO:2000096;GO:0005515;GO:0005515;	GO:0090090//negative regulation of canonical Wnt signaling pathway;GO:2000096//positive regulation of Wnt signaling pathway, planar cell polarity pathway;	GO:0005634//nucleus;GO:0005737//cytoplasm;GO:0043231//intracellular membrane-bounded organelle;	GO:0005515//protein binding;GO:0005515//protein binding;GO:0005515//protein binding;	K21435	-
ENSOCUG00000009922	2000.28	996.921	0.498391	-1.00465	0.00290977	0.614063	ZNF219	GO:0000122;GO:0000978;GO:0001227;GO:0003677;GO:0003700;GO:0005634;GO:0005634;GO:0005654;GO:0006355;GO:0032332;GO:0045892;GO:0045944;GO:0060174;	GO:0000122//negative regulation of transcription by RNA polymerase II;GO:0006355//regulation of transcription, DNA-templated;GO:0032332//positive regulation of chondrocyte differentiation;GO:0045892//negative regulation of transcription, DNA-templated;GO:0045944//positive regulation of transcription by RNA polymerase II;GO:0060174//limb bud formation;	GO:0005634//nucleus;GO:0005634//nucleus;GO:0005654//nucleoplasm;	GO:0000978//RNA polymerase II cis-regulatory region sequence-specific DNA binding;GO:0001227//DNA-binding transcription repressor activity, RNA polymerase II-specific;GO:0003677//DNA binding;GO:0003700//DNA-binding transcription factor activity;	-	-
ENSOCUG00000003633	162.493	48.1146	0.296102	-1.75583	0.00291843	0.614063	GFRA1	GO:0038023;GO:0007399;GO:0038023;GO:0038023;	GO:0007399//nervous system development;	-	GO:0038023//signaling receptor activity;GO:0038023//signaling receptor activity;GO:0038023//signaling receptor activity;	K19895	-
ENSOCUG00000001186	1550.03	736.818	0.475356	-1.07292	0.00295153	0.614063	ZDHHC8	GO:0016409;GO:0018345;GO:0005739;GO:0005794;GO:0007626;GO:0010875;GO:0016409;GO:0016409;GO:0018230;GO:0018345;GO:0018345;	GO:0018345//protein palmitoylation;GO:0007626//locomotory behavior;GO:0010875//positive regulation of cholesterol efflux;GO:0018230//peptidyl-L-cysteine S-palmitoylation;GO:0018345//protein palmitoylation;GO:0018345//protein palmitoylation;	GO:0005739//mitochondrion;GO:0005794//Golgi apparatus;	GO:0016409//palmitoyltransferase activity;GO:0016409//palmitoyltransferase activity;GO:0016409//palmitoyltransferase activity;	K20030	-
ENSOCUG00000015523	19.7158	0	0	-Inf	0.00296714	0.614063	JHY	GO:0007420;GO:0030154;GO:0035082;GO:0044458;GO:0090175;GO:0090660;	GO:0007420//brain development;GO:0030154//cell differentiation;GO:0035082//axoneme assembly;GO:0044458//motile cilium assembly;GO:0090175//regulation of establishment of planar polarity;GO:0090660//cerebrospinal fluid circulation;	-	-	-	-
ENSOCUG00000007335	13.56	0	0	-Inf	0.00301171	0.614063	HS3ST2	GO:0008146;	-	-	GO:0008146//sulfotransferase activity;	K07808	ko00534(Glycosaminoglycan biosynthesis - heparan sulfate / heparin)
ENSOCUG00000006986	1034.21	505.95	0.489212	-1.03147	0.00304518	0.614063	SCIN	GO:0005509;GO:0051014;GO:0051015;GO:0005509;GO:0005886;GO:0008285;GO:0042989;GO:0043065;GO:0045654;GO:0051014;GO:0051014;GO:0051015;GO:0051127;GO:0051693;GO:0005509;GO:0051014;GO:0051015;	GO:0051014//actin filament severing;GO:0008285//negative regulation of cell population proliferation;GO:0042989//sequestering of actin monomers;GO:0043065//positive regulation of apoptotic process;GO:0045654//positive regulation of megakaryocyte differentiation;GO:0051014//actin filament severing;GO:0051014//actin filament severing;GO:0051127//positive regulation of actin nucleation;GO:0051693//a…	GO:0005886//plasma membrane;	GO:0005509//calcium ion binding;GO:0051015//actin filament binding;GO:0005509//calcium ion binding;GO:0051015//actin filament binding;GO:0005509//calcium ion binding;GO:0051015//actin filament binding;	K05768	ko05203(Viral carcinogenesis);ko04810(Regulation of actin cytoskeleton);ko04666(Fc gamma R-mediated phagocytosis)
ENSOCUG00000008562	208.198	85.2697	0.409561	-1.28785	0.00310365	0.614063	BTD	GO:0006807;GO:0016811;	GO:0006807//nitrogen compound metabolic process;	-	GO:0016811//hydrolase activity, acting on carbon-nitrogen (but not peptide) bonds, in linear amides;	K01435	ko04977(Vitamin digestion and absorption);ko00780(Biotin metabolism)
ENSOCUG00000002243	209.616	87.9356	0.419508	-1.25323	0.00310981	0.614063	UST	GO:0008146;GO:0016021;GO:0008146;GO:0016021;	-	GO:0016021//integral component of membrane;GO:0016021//integral component of membrane;	GO:0008146//sulfotransferase activity;GO:0008146//sulfotransferase activity;	K03193	ko00532(Glycosaminoglycan biosynthesis - chondroitin sulfate / dermatan sulfate)
ENSOCUG00000016252	848.353	402.495	0.474443	-1.07569	0.00317962	0.614997	VSIR	GO:0005886;GO:0010628;GO:0010950;GO:0016021;GO:0019899;GO:0030335;GO:0031638;GO:0032689;GO:0032693;GO:0032700;GO:0032720;GO:0042802;GO:0045591;GO:0050776;GO:0061133;GO:0120158;GO:2000562;GO:2000565;	GO:0010628//positive regulation of gene expression;GO:0010950//positive regulation of endopeptidase activity;GO:0030335//positive regulation of cell migration;GO:0031638//zymogen activation;GO:0032689//negative regulation of interferon-gamma production;GO:0032693//negative regulation of interleukin-10 production;GO:0032700//negative regulation of interleukin-17 production;GO:0032720//negative reg…	GO:0005886//plasma membrane;GO:0016021//integral component of membrane;	GO:0019899//enzyme binding;GO:0042802//identical protein binding;GO:0061133//endopeptidase activator activity;	K23268	ko04514(Cell adhesion molecules)
ENSOCUG00000000182	152.121	57.5584	0.378373	-1.40212	0.00333804	0.622645	LYPD1	GO:0001662;GO:0007271;GO:0016020;GO:0030550;GO:0033130;GO:0035094;GO:0095500;GO:1903077;	GO:0001662//behavioral fear response;GO:0007271//synaptic transmission, cholinergic;GO:0035094//response to nicotine;GO:0095500//acetylcholine receptor signaling pathway;GO:1903077//negative regulation of protein localization to plasma membrane;	GO:0016020//membrane;	GO:0030550//acetylcholine receptor inhibitor activity;GO:0033130//acetylcholine receptor binding;	-	-
ENSOCUG00000028217	1218	599.069	0.491847	-1.02372	0.00340632	0.622645	-	GO:0030368;GO:0030368;GO:0005102;GO:0005886;GO:0009986;GO:0030368;GO:0032755;GO:0050832;GO:0071621;GO:1900017;GO:0030368;GO:0030368;	GO:0032755//positive regulation of interleukin-6 production;GO:0050832//defense response to fungus;GO:0071621//granulocyte chemotaxis;GO:1900017//positive regulation of cytokine production involved in inflammatory response;	GO:0005886//plasma membrane;GO:0009986//cell surface;	GO:0030368//interleukin-17 receptor activity;GO:0030368//interleukin-17 receptor activity;GO:0005102//signaling receptor binding;GO:0030368//interleukin-17 receptor activity;GO:0030368//interleukin-17 receptor activity;GO:0030368//interleukin-17 receptor activity;	K05166	ko04936(Alcoholic liver disease);ko04657(IL-17 signaling pathway);ko04060(Cytokine-cytokine receptor interaction)
ENSOCUG00000001228	611.007	291.641	0.477312	-1.067	0.00352948	0.628775	EHD3	GO:0005509;GO:0005515;GO:0005525;GO:0032456;GO:0001881;GO:0005509;GO:0005515;GO:0005525;GO:0005737;GO:0020018;GO:0030139;GO:0032456;GO:0032456;GO:0034498;GO:0048471;GO:0051260;GO:0055038;GO:0055117;GO:0060271;GO:0072659;GO:0086036;GO:0090160;GO:1901387;GO:1903358;GO:1903779;	GO:0032456//endocytic recycling;GO:0001881//receptor recycling;GO:0032456//endocytic recycling;GO:0032456//endocytic recycling;GO:0034498//early endosome to Golgi transport;GO:0051260//protein homooligomerization;GO:0055117//regulation of cardiac muscle contraction;GO:0060271//cilium assembly;GO:0072659//protein localization to plasma membrane;GO:0086036//regulation of cardiac muscle cell membran…	GO:0005737//cytoplasm;GO:0020018//ciliary pocket membrane;GO:0030139//endocytic vesicle;GO:0048471//perinuclear region of cytoplasm;GO:0055038//recycling endosome membrane;	GO:0005509//calcium ion binding;GO:0005515//protein binding;GO:0005525//GTP binding;GO:0005509//calcium ion binding;GO:0005515//protein binding;GO:0005525//GTP binding;	K12476	ko04144(Endocytosis)
ENSOCUG00000023510	803.538	379.448	0.472222	-1.08246	0.00361966	0.633783	-	-	-	-	-	-	-
ENSOCUG00000001158	359.995	118.15	0.328198	-1.60736	0.00413569	0.664297	ELL3	GO:0000987;GO:0000987;GO:0005634;GO:0005634;GO:0005654;GO:0005694;GO:0005730;GO:0005829;GO:0006354;GO:0006366;GO:0006368;GO:0006368;GO:0008023;GO:0008023;GO:0010717;GO:0016607;GO:0030054;GO:0032786;GO:0042795;GO:0045944;GO:0045944;GO:0048863;GO:0048863;GO:0050769;GO:1901797;GO:1902166;GO:2000179;	GO:0006354//DNA-templated transcription, elongation;GO:0006366//transcription by RNA polymerase II;GO:0006368//transcription elongation from RNA polymerase II promoter;GO:0006368//transcription elongation from RNA polymerase II promoter;GO:0010717//regulation of epithelial to mesenchymal transition;GO:0032786//positive regulation of DNA-templated transcription, elongation;GO:0042795//snRNA transc…	GO:0005634//nucleus;GO:0005634//nucleus;GO:0005654//nucleoplasm;GO:0005694//chromosome;GO:0005730//nucleolus;GO:0005829//cytosol;GO:0008023//transcription elongation factor complex;GO:0008023//transcription elongation factor complex;GO:0016607//nuclear speck;GO:0030054//cell junction;	GO:0000987//cis-regulatory region sequence-specific DNA binding;GO:0000987//cis-regulatory region sequence-specific DNA binding;	K15183	-
ENSOCUG00000029874	4905.42	1133.94	0.23116	-2.11304	0.00419329	0.664297	-	GO:0005856;GO:0045104;	GO:0045104//intermediate filament cytoskeleton organization;	GO:0005856//cytoskeleton;	-	-	-
ENSOCUG00000008914	1389.64	667.285	0.480187	-1.05833	0.00433033	0.665398	AHDC1	-	-	-	-	-	-
ENSOCUG00000013011	412.62	192.584	0.466735	-1.09933	0.00433856	0.665398	CDC42EP3	GO:0005886;GO:0015629;	-	GO:0005886//plasma membrane;GO:0015629//actin cytoskeleton;	-	-	-
ENSOCUG00000002452	96.7475	5.64553	0.0583532	-4.09904	0.00442233	0.665398	CALCA	GO:0005179;GO:0005576;GO:0001984;GO:0002548;GO:0005102;GO:0005179;GO:0005576;GO:0005576;GO:0005615;GO:0005737;GO:0006874;GO:0006954;GO:0007189;GO:0007189;GO:0007190;GO:0007204;GO:0007218;GO:0007566;GO:0007631;GO:0009408;GO:0030279;GO:0030424;GO:0031716;GO:0031716;GO:0032147;GO:0042802;GO:0043005;GO:0043195;GO:0045776;GO:0045779;GO:0045892;GO:0045986;GO:0048265;GO:0050965;GO:0051482;GO:1990090;	GO:0001984//artery vasodilation involved in baroreceptor response to increased systemic arterial blood pressure;GO:0002548//monocyte chemotaxis;GO:0006874//cellular calcium ion homeostasis;GO:0006954//inflammatory response;GO:0007189//adenylate cyclase-activating G protein-coupled receptor signaling pathway;GO:0007189//adenylate cyclase-activating G protein-coupled receptor signaling pathway;GO:0…	GO:0005576//extracellular region;GO:0005576//extracellular region;GO:0005576//extracellular region;GO:0005615//extracellular space;GO:0005737//cytoplasm;GO:0030424//axon;GO:0043005//neuron projection;GO:0043195//terminal bouton;	GO:0005179//hormone activity;GO:0005102//signaling receptor binding;GO:0005179//hormone activity;GO:0031716//calcitonin receptor binding;GO:0031716//calcitonin receptor binding;GO:0042802//identical protein binding;	K12332	ko04270(Vascular smooth muscle contraction);ko04080(Neuroactive ligand-receptor interaction)
ENSOCUG00000000650	172.891	57.5263	0.332731	-1.58757	0.00442492	0.665398	RERG	GO:0003924;GO:0005525;GO:0007165;GO:0016020;GO:0001650;GO:0003924;GO:0003924;GO:0005525;GO:0005634;GO:0005654;GO:0005829;GO:0007165;GO:0008285;GO:0009725;GO:0016020;GO:0030308;GO:0003924;GO:0005525;GO:0007165;GO:0016020;GO:0003924;GO:0005525;GO:0007165;GO:0016020;	GO:0007165//signal transduction;GO:0007165//signal transduction;GO:0008285//negative regulation of cell population proliferation;GO:0009725//response to hormone;GO:0030308//negative regulation of cell growth;GO:0007165//signal transduction;GO:0007165//signal transduction;	GO:0016020//membrane;GO:0001650//fibrillar center;GO:0005634//nucleus;GO:0005654//nucleoplasm;GO:0005829//cytosol;GO:0016020//membrane;GO:0016020//membrane;GO:0016020//membrane;	GO:0003924//GTPase activity;GO:0005525//GTP binding;GO:0003924//GTPase activity;GO:0003924//GTPase activity;GO:0005525//GTP binding;GO:0003924//GTPase activity;GO:0005525//GTP binding;GO:0003924//GTPase activity;GO:0005525//GTP binding;	K07855	-
ENSOCUG00000008553	71.014	20.464	0.288168	-1.79502	0.00449309	0.667304	PRUNE2	GO:0005737;GO:0016462;GO:0005737;GO:0016462;	-	GO:0005737//cytoplasm;GO:0005737//cytoplasm;	GO:0016462//pyrophosphatase activity;GO:0016462//pyrophosphatase activity;	K18449	-
ENSOCUG00000026505	320.149	147.175	0.459709	-1.12121	0.0046707	0.677014	-	GO:0005515;	-	-	GO:0005515//protein binding;	-	-
ENSOCUG00000002658	123.513	45.8466	0.371189	-1.42977	0.00468057	0.677014	EYA2	GO:0000287;GO:0004725;GO:0004725;GO:0004725;GO:0005634;GO:0005737;GO:0005829;GO:0006470;GO:0007275;GO:0014706;GO:0014706;GO:0016576;GO:0097192;GO:0097345;GO:0004725;GO:0014706;GO:0004725;GO:0007275;GO:0014706;GO:0004725;GO:0007275;GO:0014706;GO:0004725;GO:0007275;GO:0014706;	GO:0006470//protein dephosphorylation;GO:0007275//multicellular organism development;GO:0014706//striated muscle tissue development;GO:0014706//striated muscle tissue development;GO:0016576//histone dephosphorylation;GO:0097192//extrinsic apoptotic signaling pathway in absence of ligand;GO:0097345//mitochondrial outer membrane permeabilization;GO:0014706//striated muscle tissue development;GO:000…	GO:0005634//nucleus;GO:0005737//cytoplasm;GO:0005829//cytosol;	GO:0000287//magnesium ion binding;GO:0004725//protein tyrosine phosphatase activity;GO:0004725//protein tyrosine phosphatase activity;GO:0004725//protein tyrosine phosphatase activity;GO:0004725//protein tyrosine phosphatase activity;GO:0004725//protein tyrosine phosphatase activity;GO:0004725//protein tyrosine phosphatase activity;GO:0004725//protein tyrosine phosphatase activity;	K17620	-
ENSOCUG00000000968	7275.59	1489.12	0.204673	-2.2886	0.00492583	0.682956	DES	GO:0005634;GO:0005737;GO:0005856;GO:0005882;GO:0005882;GO:0005911;GO:0005916;GO:0008092;GO:0014704;GO:0030018;GO:0030018;GO:0031594;GO:0042383;GO:0042383;GO:0042802;GO:0043292;GO:0045109;GO:0045111;GO:0097512;	GO:0045109//intermediate filament organization;	GO:0005634//nucleus;GO:0005737//cytoplasm;GO:0005856//cytoskeleton;GO:0005882//intermediate filament;GO:0005882//intermediate filament;GO:0005911//cell-cell junction;GO:0005916//fascia adherens;GO:0014704//intercalated disc;GO:0030018//Z disc;GO:0030018//Z disc;GO:0031594//neuromuscular junction;GO:0042383//sarcolemma;GO:0042383//sarcolemma;GO:0043292//contractile fiber;GO:0045111//intermediate f…	GO:0008092//cytoskeletal protein binding;GO:0042802//identical protein binding;	-	-
ENSOCUG00000033213	1813.51	479.354	0.264324	-1.91962	0.00517201	0.682956	-	GO:0008544;	GO:0008544//epidermis development;	-	-	-	-
ENSOCUG00000029169	1005.78	489.514	0.486702	-1.03889	0.00522353	0.682956	ZFP36L2	GO:0000165;GO:0000288;GO:0005634;GO:0005737;GO:0006402;GO:0009055;GO:0009611;GO:0020037;GO:0030097;GO:0033077;GO:0035019;GO:0035925;GO:0035925;GO:0043488;GO:0043488;GO:0044344;GO:0044344;GO:0045577;GO:0045599;GO:0046872;GO:0048103;GO:0060216;GO:0061158;GO:0061158;GO:0070371;GO:0071356;GO:0071364;GO:0071385;GO:0071560;GO:0097011;GO:1900153;GO:1901991;GO:2000737;	GO:0000165//MAPK cascade;GO:0000288//nuclear-transcribed mRNA catabolic process, deadenylation-dependent decay;GO:0006402//mRNA catabolic process;GO:0009611//response to wounding;GO:0030097//hemopoiesis;GO:0033077//T cell differentiation in thymus;GO:0035019//somatic stem cell population maintenance;GO:0043488//regulation of mRNA stability;GO:0043488//regulation of mRNA stability;GO:0044344//cell…	GO:0005634//nucleus;GO:0005737//cytoplasm;	GO:0009055//electron transfer activity;GO:0020037//heme binding;GO:0035925//mRNA 3'-UTR AU-rich region binding;GO:0035925//mRNA 3'-UTR AU-rich region binding;GO:0046872//metal ion binding;	-	-
ENSOCUG00000000775	21.7257	2.28651	0.105244	-3.24819	0.00526771	0.682956	ADRA1A	GO:0004930;GO:0004930;GO:0004930;GO:0004935;GO:0004935;GO:0004937;GO:0004937;GO:0005634;GO:0005737;GO:0005886;GO:0005901;GO:0006937;GO:0006937;GO:0007165;GO:0007186;GO:0007186;GO:0007186;GO:0016020;GO:0016021;GO:0016021;GO:0016021;GO:0019229;GO:0019229;GO:0031965;GO:0055117;GO:0055117;GO:0071875;GO:0001985;GO:0001994;GO:0001996;GO:0001997;GO:0004930;GO:0004935;GO:0004937;GO:0004937;GO:0005634;GO:…	GO:0006937//regulation of muscle contraction;GO:0006937//regulation of muscle contraction;GO:0007165//signal transduction;GO:0007186//G protein-coupled receptor signaling pathway;GO:0007186//G protein-coupled receptor signaling pathway;GO:0007186//G protein-coupled receptor signaling pathway;GO:0019229//regulation of vasoconstriction;GO:0019229//regulation of vasoconstriction;GO:0055117//regulati…	GO:0005634//nucleus;GO:0005737//cytoplasm;GO:0005886//plasma membrane;GO:0005901//caveola;GO:0016020//membrane;GO:0016021//integral component of membrane;GO:0016021//integral component of membrane;GO:0016021//integral component of membrane;GO:0031965//nuclear membrane;GO:0005634//nucleus;GO:0005654//nucleoplasm;GO:0005737//cytoplasm;GO:0005829//cytosol;GO:0005886//plasma membrane;GO:0016020//memb…	GO:0004930//G protein-coupled receptor activity;GO:0004930//G protein-coupled receptor activity;GO:0004930//G protein-coupled receptor activity;GO:0004935//adrenergic receptor activity;GO:0004935//adrenergic receptor activity;GO:0004937//alpha1-adrenergic receptor activity;GO:0004937//alpha1-adrenergic receptor activity;GO:0004930//G protein-coupled receptor activity;GO:0004935//adrenergic recept…	-	-
ENSOCUG00000005659	771.933	385.204	0.499012	-1.00285	0.00527082	0.682956	PHF19	GO:0000122;GO:0019827;GO:0035064;GO:0035064;GO:0035098;GO:0035098;GO:0048863;GO:0061087;GO:0061087;	GO:0000122//negative regulation of transcription by RNA polymerase II;GO:0019827//stem cell population maintenance;GO:0048863//stem cell differentiation;GO:0061087//positive regulation of histone H3-K27 methylation;GO:0061087//positive regulation of histone H3-K27 methylation;	GO:0035098//ESC/E(Z) complex;GO:0035098//ESC/E(Z) complex;	GO:0035064//methylated histone binding;GO:0035064//methylated histone binding;	K11486	-
ENSOCUG00000029357	3284.67	750.795	0.228576	-2.12926	0.0053458	0.682956	-	GO:0003735;GO:0005840;GO:0006412;GO:0003735;GO:0005840;GO:0006412;GO:0003735;GO:0003735;GO:0005840;GO:0005840;GO:0005840;GO:0006412;GO:0006412;GO:0003735;GO:0005840;GO:0006412;	GO:0006412//translation;GO:0006412//translation;GO:0006412//translation;GO:0006412//translation;GO:0006412//translation;	GO:0005840//ribosome;GO:0005840//ribosome;GO:0005840//ribosome;GO:0005840//ribosome;GO:0005840//ribosome;GO:0005840//ribosome;	GO:0003735//structural constituent of ribosome;GO:0003735//structural constituent of ribosome;GO:0003735//structural constituent of ribosome;GO:0003735//structural constituent of ribosome;GO:0003735//structural constituent of ribosome;	-	-
ENSOCUG00000038923	253.75	95.9127	0.377981	-1.40361	0.00557916	0.686251	PDGFB	GO:0008083;GO:0016020;GO:0008083;GO:0016020;GO:0001938;GO:0002548;GO:0005161;GO:0005518;GO:0006468;GO:0008083;GO:0008083;GO:0008284;GO:0009611;GO:0009986;GO:0010512;GO:0010544;GO:0010628;GO:0010629;GO:0010811;GO:0014068;GO:0014911;GO:0016020;GO:0016176;GO:0018105;GO:0018108;GO:0030335;GO:0031954;GO:0032091;GO:0032147;GO:0032148;GO:0035655;GO:0035793;GO:0042056;GO:0042802;GO:0042803;GO:0043406;GO:…	GO:0001938//positive regulation of endothelial cell proliferation;GO:0002548//monocyte chemotaxis;GO:0006468//protein phosphorylation;GO:0008284//positive regulation of cell population proliferation;GO:0009611//response to wounding;GO:0010512//negative regulation of phosphatidylinositol biosynthetic process;GO:0010544//negative regulation of platelet activation;GO:0010628//positive regulation of …	GO:0016020//membrane;GO:0016020//membrane;GO:0009986//cell surface;GO:0016020//membrane;GO:0016020//membrane;	GO:0008083//growth factor activity;GO:0008083//growth factor activity;GO:0005161//platelet-derived growth factor receptor binding;GO:0005518//collagen binding;GO:0008083//growth factor activity;GO:0008083//growth factor activity;GO:0016176//superoxide-generating NADPH oxidase activator activity;GO:0042056//chemoattractant activity;GO:0042802//identical protein binding;GO:0042803//protein homodime…	-	-
ENSOCUG00000026736	63.439	19.5273	0.307812	-1.69988	0.00576761	0.690658	SGCA	GO:0005509;GO:0005886;GO:0005911;GO:0016011;GO:0016012;GO:0016012;GO:0016020;GO:0042383;GO:0045121;	-	GO:0005886//plasma membrane;GO:0005911//cell-cell junction;GO:0016011//dystroglycan complex;GO:0016012//sarcoglycan complex;GO:0016012//sarcoglycan complex;GO:0016020//membrane;GO:0042383//sarcolemma;GO:0045121//membrane raft;	GO:0005509//calcium ion binding;	-	-
ENSOCUG00000002994	352.191	69.9598	0.198642	-2.33176	0.0057714	0.690658	CCDC3	GO:0005576;GO:0005576;GO:0005783;GO:0010629;GO:0010629;GO:0010804;GO:0045600;GO:0045833;GO:0046889;GO:0051055;	GO:0010629//negative regulation of gene expression;GO:0010629//negative regulation of gene expression;GO:0010804//negative regulation of tumor necrosis factor-mediated signaling pathway;GO:0045600//positive regulation of fat cell differentiation;GO:0045833//negative regulation of lipid metabolic process;GO:0046889//positive regulation of lipid biosynthetic process;GO:0051055//negative regulation …	GO:0005576//extracellular region;GO:0005576//extracellular region;GO:0005783//endoplasmic reticulum;	-	-	-
ENSOCUG00000000793	109.046	37.0386	0.339659	-1.55784	0.0058197	0.691224	CHP2	GO:0005509;GO:0005509;GO:0005634;GO:0005737;GO:0005886;GO:0008284;GO:0010922;GO:0042307;GO:0045944;GO:0070886;GO:0071277;GO:0005509;	GO:0008284//positive regulation of cell population proliferation;GO:0010922//positive regulation of phosphatase activity;GO:0042307//positive regulation of protein import into nucleus;GO:0045944//positive regulation of transcription by RNA polymerase II;GO:0070886//positive regulation of calcineurin-NFAT signaling cascade;GO:0071277//cellular response to calcium ion;	GO:0005634//nucleus;GO:0005737//cytoplasm;GO:0005886//plasma membrane;	GO:0005509//calcium ion binding;GO:0005509//calcium ion binding;GO:0005509//calcium ion binding;	K17611	-
ENSOCUG00000022125	1068.36	236.021	0.220919	-2.17841	0.00597182	0.691224	IL34	GO:0001934;GO:0001934;GO:0005157;GO:0005157;GO:0005615;GO:0005615;GO:0008284;GO:0008284;GO:0010628;GO:0010759;GO:0043406;GO:0045651;GO:0045657;GO:0048714;GO:0061098;GO:0061514;GO:0061518;GO:0120041;	GO:0001934//positive regulation of protein phosphorylation;GO:0001934//positive regulation of protein phosphorylation;GO:0008284//positive regulation of cell population proliferation;GO:0008284//positive regulation of cell population proliferation;GO:0010628//positive regulation of gene expression;GO:0010759//positive regulation of macrophage chemotaxis;GO:0043406//positive regulation of MAP kina…	GO:0005615//extracellular space;GO:0005615//extracellular space;	GO:0005157//macrophage colony-stimulating factor receptor binding;GO:0005157//macrophage colony-stimulating factor receptor binding;	-	-
ENSOCUG00000012804	23.4334	3.00982	0.128442	-2.96082	0.00604695	0.691224	-	-	-	-	-	-	-
ENSOCUG00000007174	392.586	185.91	0.473551	-1.07841	0.00610259	0.691224	SATB1	GO:0000122;GO:0000977;GO:0001227;GO:0003677;GO:0005634;GO:0005654;GO:0006338;GO:0016604;GO:0016605;GO:0043565;GO:0003677;GO:0006338;GO:0003677;GO:0006338;	GO:0000122//negative regulation of transcription by RNA polymerase II;GO:0006338//chromatin remodeling;GO:0006338//chromatin remodeling;GO:0006338//chromatin remodeling;	GO:0005634//nucleus;GO:0005654//nucleoplasm;GO:0016604//nuclear body;GO:0016605//PML body;	GO:0000977//RNA polymerase II transcription regulatory region sequence-specific DNA binding;GO:0001227//DNA-binding transcription repressor activity, RNA polymerase II-specific;GO:0003677//DNA binding;GO:0043565//sequence-specific DNA binding;GO:0003677//DNA binding;GO:0003677//DNA binding;	K23225	-
ENSOCUG00000027797	298.73	113.13	0.378703	-1.40086	0.00612186	0.691224	PRDM11	GO:0005515;GO:0005515;	-	-	GO:0005515//protein binding;GO:0005515//protein binding;	-	-
ENSOCUG00000009148	1013.09	106.291	0.104917	-3.25267	0.00621485	0.691224	SERPINB11	GO:0005615;GO:0005615;	-	GO:0005615//extracellular space;GO:0005615//extracellular space;	-	K13966	-
ENSOCUG00000021735	864.387	337.597	0.390563	-1.35637	0.00630531	0.691224	-	GO:0007155;GO:0008305;GO:0007155;GO:0008305;GO:0007155;GO:0008305;	GO:0007155//cell adhesion;GO:0007155//cell adhesion;GO:0007155//cell adhesion;	GO:0008305//integrin complex;GO:0008305//integrin complex;GO:0008305//integrin complex;	-	K06583	ko05414(Dilated cardiomyopathy);ko05412(Arrhythmogenic right ventricular cardiomyopathy);ko05410(Hypertrophic cardiomyopathy);ko05165(Human papillomavirus infection);ko04810(Regulation of actin cytoskeleton);ko04512(ECM-receptor interaction);ko04510(Focal adhesion);ko04151(PI3K-Akt signaling pathway)
ENSOCUG00000004393	62.0046	19.85	0.320137	-1.64324	0.00666343	0.705984	-	GO:0019898;	-	GO:0019898//extrinsic component of membrane;	-	K19914	-
ENSOCUG00000006791	204.784	90.9523	0.444138	-1.17092	0.00673361	0.706732	FAM161B	GO:0005881;GO:0015630;	-	GO:0005881//cytoplasmic microtubule;GO:0015630//microtubule cytoskeleton;	-	-	-
ENSOCUG00000004667	252.712	117.622	0.465437	-1.10334	0.00676894	0.706732	FUT8	GO:0005515;GO:0008424;GO:0016021;GO:0032580;GO:0033578;GO:0005515;GO:0008424;GO:0016021;GO:0032580;GO:0033578;GO:0005515;GO:0008424;GO:0008424;GO:0016021;GO:0018279;GO:0032580;GO:0033578;GO:0046368;	GO:0033578//protein glycosylation in Golgi;GO:0033578//protein glycosylation in Golgi;GO:0018279//protein N-linked glycosylation via asparagine;GO:0033578//protein glycosylation in Golgi;GO:0046368//GDP-L-fucose metabolic process;	GO:0016021//integral component of membrane;GO:0032580//Golgi cisterna membrane;GO:0016021//integral component of membrane;GO:0032580//Golgi cisterna membrane;GO:0016021//integral component of membrane;GO:0032580//Golgi cisterna membrane;	GO:0005515//protein binding;GO:0008424//glycoprotein 6-alpha-L-fucosyltransferase activity;GO:0005515//protein binding;GO:0008424//glycoprotein 6-alpha-L-fucosyltransferase activity;GO:0005515//protein binding;GO:0008424//glycoprotein 6-alpha-L-fucosyltransferase activity;GO:0008424//glycoprotein 6-alpha-L-fucosyltransferase activity;	K00717	ko05202(Transcriptional misregulation in cancer);ko00533(Glycosaminoglycan biosynthesis - keratan sulfate);ko00513(Various types of N-glycan biosynthesis);ko00510(N-Glycan biosynthesis)
ENSOCUG00000007286	42.7966	10.876	0.254131	-1.97636	0.00679795	0.706732	COL4A4	GO:0005201;GO:0005201;GO:0005201;GO:0005581;GO:0005587;GO:0005587;GO:0005604;GO:0005604;GO:0032836;GO:0032836;	GO:0032836//glomerular basement membrane development;GO:0032836//glomerular basement membrane development;	GO:0005581//collagen trimer;GO:0005587//collagen type IV trimer;GO:0005587//collagen type IV trimer;GO:0005604//basement membrane;GO:0005604//basement membrane;	GO:0005201//extracellular matrix structural constituent;GO:0005201//extracellular matrix structural constituent;GO:0005201//extracellular matrix structural constituent;	K06237	ko05222(Small cell lung cancer);ko05200(Pathways in cancer);ko05165(Human papillomavirus infection);ko05146(Amoebiasis);ko04974(Protein digestion and absorption);ko04933(AGE-RAGE signaling pathway in diabetic complications);ko04926(Relaxin signaling pathway);ko04512(ECM-receptor interaction);ko04510(Focal adhesion);ko04151(PI3K-Akt signaling pathway)
ENSOCUG00000004377	199.762	84.8827	0.424919	-1.23474	0.00697802	0.714983	-	GO:0046872;	-	-	GO:0046872//metal ion binding;	K24780	-
ENSOCUG00000033416	9289.15	2430.12	0.261608	-1.93452	0.00703699	0.714983	-	GO:0001533;GO:0030280;	-	GO:0001533//cornified envelope;	GO:0030280//structural constituent of skin epidermis;	-	-
ENSOCUG00000015240	123.778	50.7053	0.409648	-1.28754	0.00722253	0.714983	SLC2A4	GO:0005355;GO:0005355;GO:0005768;GO:0005802;GO:0005829;GO:0005886;GO:0005886;GO:0005887;GO:0009897;GO:0010021;GO:0012505;GO:0012506;GO:0016020;GO:0016020;GO:0016021;GO:0016021;GO:0022857;GO:0030136;GO:0030140;GO:0030659;GO:0032593;GO:0032593;GO:0032869;GO:0032869;GO:0032869;GO:0042383;GO:0042593;GO:0044381;GO:0045121;GO:0048471;GO:0050873;GO:0055085;GO:0070062;GO:0071356;GO:0071470;GO:1904659;GO:…	GO:0010021//amylopectin biosynthetic process;GO:0032869//cellular response to insulin stimulus;GO:0032869//cellular response to insulin stimulus;GO:0032869//cellular response to insulin stimulus;GO:0042593//glucose homeostasis;GO:0044381//glucose import in response to insulin stimulus;GO:0050873//brown fat cell differentiation;GO:0055085//transmembrane transport;GO:0071356//cellular response to t…	GO:0005768//endosome;GO:0005802//trans-Golgi network;GO:0005829//cytosol;GO:0005886//plasma membrane;GO:0005886//plasma membrane;GO:0005887//integral component of plasma membrane;GO:0009897//external side of plasma membrane;GO:0012505//endomembrane system;GO:0012506//vesicle membrane;GO:0016020//membrane;GO:0016020//membrane;GO:0016021//integral component of membrane;GO:0016021//integral componen…	GO:0005355//glucose transmembrane transporter activity;GO:0005355//glucose transmembrane transporter activity;GO:0022857//transmembrane transporter activity;GO:0005355//glucose transmembrane transporter activity;GO:0022857//transmembrane transporter activity;GO:0005355//glucose transmembrane transporter activity;GO:0022857//transmembrane transporter activity;	K07191	ko05415(Diabetic cardiomyopathy);ko04931(Insulin resistance);ko04930(Type II diabetes mellitus);ko04920(Adipocytokine signaling pathway);ko04910(Insulin signaling pathway);ko04152(AMPK signaling pathway);ko04068(FoxO signaling pathway)
ENSOCUG00000013450	9010.74	3115.05	0.345704	-1.53239	0.00732599	0.714983	MYH11	GO:0003774;GO:0005515;GO:0005524;GO:0008307;GO:0016459;GO:0048251;GO:0048739;GO:0051015;	GO:0048251//elastic fiber assembly;GO:0048739//cardiac muscle cell development;	GO:0016459//myosin complex;	GO:0003774//cytoskeletal motor activity;GO:0005515//protein binding;GO:0005524//ATP binding;GO:0008307//structural constituent of muscle;GO:0051015//actin filament binding;	K10352	ko04810(Regulation of actin cytoskeleton);ko04530(Tight junction);ko04270(Vascular smooth muscle contraction)
ENSOCUG00000003227	157.948	35.9158	0.22739	-2.13676	0.00735633	0.714983	-	GO:0005886;GO:0005886;GO:0016020;GO:0016021;GO:0034605;GO:0034605;GO:0035774;GO:0035774;GO:1902476;GO:1902476;	GO:0034605//cellular response to heat;GO:0034605//cellular response to heat;GO:0035774//positive regulation of insulin secretion involved in cellular response to glucose stimulus;GO:0035774//positive regulation of insulin secretion involved in cellular response to glucose stimulus;GO:1902476//chloride transmembrane transport;GO:1902476//chloride transmembrane transport;	GO:0005886//plasma membrane;GO:0005886//plasma membrane;GO:0016020//membrane;GO:0016021//integral component of membrane;	-	-	-
ENSOCUG00000000960	585.059	56.9569	0.0973525	-3.36064	0.00736718	0.714983	SDK2	GO:0005515;GO:0005515;GO:0005515;GO:0005515;	-	-	GO:0005515//protein binding;GO:0005515//protein binding;GO:0005515//protein binding;GO:0005515//protein binding;	K16353	-
ENSOCUG00000010496	426.061	209.075	0.490716	-1.02704	0.00754312	0.714983	OSGIN1	GO:0008083;GO:0030308;GO:0030308;GO:0030334;GO:0042127;GO:0042981;GO:0043065;	GO:0030308//negative regulation of cell growth;GO:0030308//negative regulation of cell growth;GO:0030334//regulation of cell migration;GO:0042127//regulation of cell population proliferation;GO:0042981//regulation of apoptotic process;GO:0043065//positive regulation of apoptotic process;	-	GO:0008083//growth factor activity;	-	-
ENSOCUG00000001671	1494.3	736.017	0.492549	-1.02166	0.00773238	0.714983	LARGE2	GO:0016757;GO:0035269;GO:0016757;	GO:0035269//protein O-linked mannosylation;	-	GO:0016757//glycosyltransferase activity;GO:0016757//glycosyltransferase activity;	K09668	ko00515(Mannose type O-glycan biosynthesis)
ENSOCUG00000014298	516.884	217.129	0.420073	-1.25129	0.00778748	0.714983	DUOXA1	GO:0005789;GO:0015031;GO:0016021;GO:0005789;GO:0015031;GO:0016021;GO:0005789;GO:0015031;GO:0016021;GO:0005789;GO:0015031;GO:0016021;GO:0005789;GO:0005886;GO:0008104;GO:0010729;GO:0015031;GO:0016021;GO:0034613;GO:0042743;GO:0045666;GO:0050727;GO:2000379;GO:2000609;	GO:0015031//protein transport;GO:0015031//protein transport;GO:0015031//protein transport;GO:0015031//protein transport;GO:0008104//protein localization;GO:0010729//positive regulation of hydrogen peroxide biosynthetic process;GO:0015031//protein transport;GO:0034613//cellular protein localization;GO:0042743//hydrogen peroxide metabolic process;GO:0045666//positive regulation of neuron differenti…	GO:0005789//endoplasmic reticulum membrane;GO:0016021//integral component of membrane;GO:0005789//endoplasmic reticulum membrane;GO:0016021//integral component of membrane;GO:0005789//endoplasmic reticulum membrane;GO:0016021//integral component of membrane;GO:0005789//endoplasmic reticulum membrane;GO:0016021//integral component of membrane;GO:0005789//endoplasmic reticulum membrane;GO:0005886//…	-	K17233	-
ENSOCUG00000026564	2184.78	740.147	0.338773	-1.56161	0.00799661	0.714983	EFHD2	GO:0005509;GO:0005509;GO:0046872;GO:0005509;	-	-	GO:0005509//calcium ion binding;GO:0005509//calcium ion binding;GO:0046872//metal ion binding;GO:0005509//calcium ion binding;	-	-
ENSOCUG00000029278	117.113	30.5656	0.260992	-1.93792	0.00801133	0.714983	KRT78	GO:0045095;	-	GO:0045095//keratin filament;	-	K07605	-
ENSOCUG00000009993	821.763	289.489	0.352278	-1.50521	0.0081047	0.714983	-	-	-	-	-	-	-
ENSOCUG00000004855	127.133	52.1468	0.410175	-1.28569	0.00813722	0.714983	XYLT1	GO:0006024;GO:0016020;GO:0030158;GO:0030166;GO:0000139;GO:0005615;GO:0006024;GO:0015012;GO:0016020;GO:0030158;GO:0030158;GO:0030166;GO:0030166;GO:0050650;GO:0006024;GO:0016020;GO:0030158;GO:0030166;	GO:0006024//glycosaminoglycan biosynthetic process;GO:0030166//proteoglycan biosynthetic process;GO:0006024//glycosaminoglycan biosynthetic process;GO:0015012//heparan sulfate proteoglycan biosynthetic process;GO:0030166//proteoglycan biosynthetic process;GO:0030166//proteoglycan biosynthetic process;GO:0050650//chondroitin sulfate proteoglycan biosynthetic process;GO:0006024//glycosaminoglycan b…	GO:0016020//membrane;GO:0000139//Golgi membrane;GO:0005615//extracellular space;GO:0016020//membrane;GO:0016020//membrane;	GO:0030158//protein xylosyltransferase activity;GO:0030158//protein xylosyltransferase activity;GO:0030158//protein xylosyltransferase activity;GO:0030158//protein xylosyltransferase activity;	-	-
ENSOCUG00000013813	151.987	43.9266	0.289015	-1.79078	0.00825494	0.718014	-	GO:0005125;	-	-	GO:0005125//cytokine activity;	-	-
ENSOCUG00000013427	457.558	126.504	0.276477	-1.85477	0.00828777	0.718014	DPEP2	GO:0006508;GO:0070573;GO:0006508;GO:0070573;GO:0006508;GO:0070573;	GO:0006508//proteolysis;GO:0006508//proteolysis;GO:0006508//proteolysis;	-	GO:0070573//metallodipeptidase activity;GO:0070573//metallodipeptidase activity;GO:0070573//metallodipeptidase activity;	K01273	-
ENSOCUG00000009514	417.804	193.185	0.462383	-1.11284	0.00845887	0.718301	CRACDL	-	-	-	-	-	-
ENSOCUG00000010845	823.997	311.268	0.377754	-1.40448	0.00867563	0.718656	COL4A6	GO:0005201;GO:0005581;GO:0005201;GO:0005201;GO:0005581;GO:0005587;GO:0005604;GO:0030198;GO:0038063;GO:0071230;GO:0005201;GO:0005581;GO:0005201;GO:0005581;	GO:0030198//extracellular matrix organization;GO:0038063//collagen-activated tyrosine kinase receptor signaling pathway;GO:0071230//cellular response to amino acid stimulus;	GO:0005581//collagen trimer;GO:0005581//collagen trimer;GO:0005587//collagen type IV trimer;GO:0005604//basement membrane;GO:0005581//collagen trimer;GO:0005581//collagen trimer;	GO:0005201//extracellular matrix structural constituent;GO:0005201//extracellular matrix structural constituent;GO:0005201//extracellular matrix structural constituent;GO:0005201//extracellular matrix structural constituent;GO:0005201//extracellular matrix structural constituent;	K06237	ko05222(Small cell lung cancer);ko05200(Pathways in cancer);ko05165(Human papillomavirus infection);ko05146(Amoebiasis);ko04974(Protein digestion and absorption);ko04933(AGE-RAGE signaling pathway in diabetic complications);ko04926(Relaxin signaling pathway);ko04512(ECM-receptor interaction);ko04510(Focal adhesion);ko04151(PI3K-Akt signaling pathway)
ENSOCUG00000022371	3028.82	849.655	0.280523	-1.83381	0.00870785	0.718656	-	GO:0005576;	-	GO:0005576//extracellular region;	-	-	-
ENSOCUG00000008417	303.642	144.53	0.475987	-1.07101	0.00875763	0.718656	SLC25A29	GO:0055085;GO:0005289;GO:0005292;GO:0005739;GO:0015174;GO:0015822;GO:0055085;GO:0089709;GO:1903400;GO:1903401;GO:1990575;GO:0055085;	GO:0055085//transmembrane transport;GO:0015822//ornithine transport;GO:0055085//transmembrane transport;GO:0089709//L-histidine transmembrane transport;GO:1903400//L-arginine transmembrane transport;GO:1903401//L-lysine transmembrane transport;GO:1990575//mitochondrial L-ornithine transmembrane transport;GO:0055085//transmembrane transport;	GO:0005739//mitochondrion;	GO:0005289//high-affinity L-arginine transmembrane transporter activity;GO:0005292//high-affinity lysine transmembrane transporter activity;GO:0015174//basic amino acid transmembrane transporter activity;	K15109	ko04714(Thermogenesis)
ENSOCUG00000000974	29.5928	5.60053	0.189253	-2.40161	0.00882888	0.718656	-	GO:0005085;GO:0007264;	GO:0007264//small GTPase mediated signal transduction;	-	GO:0005085//guanyl-nucleotide exchange factor activity;	-	-
ENSOCUG00000009996	206.097	95.8571	0.465107	-1.10436	0.00884337	0.718656	-	GO:0005515;	-	-	GO:0005515//protein binding;	K10274	-
ENSOCUG00000012038	281.43	137.359	0.488076	-1.03482	0.00886485	0.718656	SLCO3A1	GO:0001934;GO:0005515;GO:0005886;GO:0015732;GO:0016020;GO:0051092;GO:0055085;	GO:0001934//positive regulation of protein phosphorylation;GO:0015732//prostaglandin transport;GO:0051092//positive regulation of NF-kappaB transcription factor activity;GO:0055085//transmembrane transport;	GO:0005886//plasma membrane;GO:0016020//membrane;	GO:0005515//protein binding;	K14353	-
ENSOCUG00000015768	355.095	175.432	0.494043	-1.01729	0.00892153	0.718656	CBX4	GO:0000122;GO:0005634;GO:0005654;GO:0016604;GO:0019899;GO:0031519;GO:0032183;GO:0035102;GO:0045892;GO:0045892;GO:0061665;	GO:0000122//negative regulation of transcription by RNA polymerase II;GO:0045892//negative regulation of transcription, DNA-templated;GO:0045892//negative regulation of transcription, DNA-templated;	GO:0005634//nucleus;GO:0005654//nucleoplasm;GO:0016604//nuclear body;GO:0031519//PcG protein complex;GO:0035102//PRC1 complex;	GO:0019899//enzyme binding;GO:0032183//SUMO binding;GO:0061665//SUMO ligase activity;	-	-
ENSOCUG00000011000	1783.48	720.499	0.403984	-1.30763	0.00906488	0.718656	GAS7	GO:0005515;GO:0005515;GO:0005515;GO:0005515;	-	-	GO:0005515//protein binding;GO:0005515//protein binding;GO:0005515//protein binding;GO:0005515//protein binding;	K18618	-
ENSOCUG00000032719	1001.29	363.969	0.363501	-1.45997	0.00924503	0.718656	KLK8	GO:0004252;GO:0004252;GO:0005615;GO:0005737;GO:0006508;GO:0007613;GO:0008219;GO:0009611;GO:0031642;GO:0043616;GO:0048681;GO:0048812;GO:0050807;GO:0050808;GO:0097180;GO:0004252;GO:0006508;GO:0004252;GO:0006508;	GO:0006508//proteolysis;GO:0007613//memory;GO:0008219//cell death;GO:0009611//response to wounding;GO:0031642//negative regulation of myelination;GO:0043616//keratinocyte proliferation;GO:0048681//negative regulation of axon regeneration;GO:0048812//neuron projection morphogenesis;GO:0050807//regulation of synapse organization;GO:0050808//synapse organization;GO:0006508//proteolysis;GO:0006508//p…	GO:0005615//extracellular space;GO:0005737//cytoplasm;GO:0097180//serine protease inhibitor complex;	GO:0004252//serine-type endopeptidase activity;GO:0004252//serine-type endopeptidase activity;GO:0004252//serine-type endopeptidase activity;GO:0004252//serine-type endopeptidase activity;	-	-
ENSOCUG00000003773	85.2471	22.853	0.268079	-1.89927	0.00926848	0.718656	DTNA	GO:0005654;GO:0008270;GO:0030054;GO:0032991;GO:0045111;GO:0008270;GO:0008270;GO:0008270;GO:0008270;GO:0008270;GO:0008270;	-	GO:0005654//nucleoplasm;GO:0030054//cell junction;GO:0032991//protein-containing complex;GO:0045111//intermediate filament cytoskeleton;	GO:0008270//zinc ion binding;GO:0008270//zinc ion binding;GO:0008270//zinc ion binding;GO:0008270//zinc ion binding;GO:0008270//zinc ion binding;GO:0008270//zinc ion binding;GO:0008270//zinc ion binding;	-	-
ENSOCUG00000004655	1888.44	694.959	0.368007	-1.4422	0.00930429	0.718656	-	GO:0004497;GO:0005506;GO:0016705;GO:0016712;GO:0020037;GO:0055114;GO:0004497;GO:0005506;GO:0016705;GO:0016712;GO:0020037;GO:0055114;GO:0004497;GO:0005506;GO:0016705;GO:0016712;GO:0020037;GO:0055114;	GO:0055114//obsolete oxidation-reduction process;GO:0055114//obsolete oxidation-reduction process;GO:0055114//obsolete oxidation-reduction process;	-	GO:0004497//monooxygenase activity;GO:0005506//iron ion binding;GO:0016705//oxidoreductase activity, acting on paired donors, with incorporation or reduction of molecular oxygen;GO:0016712//oxidoreductase activity, acting on paired donors, with incorporation or reduction of molecular oxygen, reduced flavin or flavoprotein as one donor, and incorporation of one atom of oxygen;GO:0020037//heme bind…	K07412	ko05207(Chemical carcinogenesis - receptor activation);ko00830(Retinol metabolism);ko00590(Arachidonic acid metabolism);ko00140(Steroid hormone biosynthesis)
ENSOCUG00000022511	527.538	256.203	0.485659	-1.04199	0.00939808	0.718656	-	GO:0001726;GO:0005737;GO:0005856;GO:0007009;GO:0007009;GO:0008093;GO:0008093;GO:0016020;GO:0030175;GO:0032956;GO:0032956;GO:0042995;	GO:0007009//plasma membrane organization;GO:0007009//plasma membrane organization;GO:0032956//regulation of actin cytoskeleton organization;GO:0032956//regulation of actin cytoskeleton organization;	GO:0001726//ruffle;GO:0005737//cytoplasm;GO:0005856//cytoskeleton;GO:0016020//membrane;GO:0030175//filopodium;GO:0042995//cell projection;	GO:0008093//cytoskeletal anchor activity;GO:0008093//cytoskeletal anchor activity;	-	-
ENSOCUG00000007830	102.587	35.0976	0.342124	-1.54741	0.00944224	0.718656	IL31RA	GO:0002067;GO:0002438;GO:0005515;GO:0007259;GO:0008284;GO:0009897;GO:0019955;GO:0030224;GO:0042531;GO:0098542;	GO:0002067//glandular epithelial cell differentiation;GO:0002438//acute inflammatory response to antigenic stimulus;GO:0007259//receptor signaling pathway via JAK-STAT;GO:0008284//positive regulation of cell population proliferation;GO:0030224//monocyte differentiation;GO:0042531//positive regulation of tyrosine phosphorylation of STAT protein;GO:0098542//defense response to other organism;	GO:0009897//external side of plasma membrane;	GO:0005515//protein binding;GO:0019955//cytokine binding;	K22630	ko04060(Cytokine-cytokine receptor interaction)
ENSOCUG00000007510	1668.9	680.012	0.407461	-1.29527	0.00945071	0.718656	LRIG1	GO:0005515;GO:0007605;GO:0022405;GO:0032474;GO:0060384;GO:0005515;GO:0005515;GO:0005515;	GO:0007605//sensory perception of sound;GO:0022405//hair cycle process;GO:0032474//otolith morphogenesis;GO:0060384//innervation;	-	GO:0005515//protein binding;GO:0005515//protein binding;GO:0005515//protein binding;GO:0005515//protein binding;	K24610	-
ENSOCUG00000004590	249.48	39.5445	0.158507	-2.65738	0.00956614	0.721773	-	-	-	-	-	K19721	ko04974(Protein digestion and absorption)
ENSOCUG00000022911	364.027	159.435	0.437977	-1.19107	0.00959038	0.721773	CBX7	GO:0035102;GO:0000122;GO:0000785;GO:0005634;GO:0005654;GO:0005829;GO:0031519;GO:0035102;	GO:0000122//negative regulation of transcription by RNA polymerase II;	GO:0035102//PRC1 complex;GO:0000785//chromatin;GO:0005634//nucleus;GO:0005654//nucleoplasm;GO:0005829//cytosol;GO:0031519//PcG protein complex;GO:0035102//PRC1 complex;	-	K11454	-
ENSOCUG00000007017	344.709	152.549	0.442544	-1.17611	0.00991949	0.724155	SLC16A11	GO:0022857;GO:0055085;GO:0022857;GO:0055085;	GO:0055085//transmembrane transport;GO:0055085//transmembrane transport;	-	GO:0022857//transmembrane transporter activity;GO:0022857//transmembrane transporter activity;	K08188	-
ENSOCUG00000004554	29.9646	5.6588	0.188849	-2.40469	0.0100904	0.724155	-	-	-	-	-	-	-
ENSOCUG00000004495	1425.93	528.63	0.370726	-1.43157	0.0101436	0.724155	PYCARD	GO:0000139;GO:0001773;GO:0002020;GO:0002218;GO:0002218;GO:0002230;GO:0002277;GO:0002588;GO:0002821;GO:0004197;GO:0005138;GO:0005523;GO:0005576;GO:0005634;GO:0005654;GO:0005730;GO:0005737;GO:0005739;GO:0005829;GO:0005829;GO:0006508;GO:0006919;GO:0006954;GO:0006954;GO:0008385;GO:0009617;GO:0010506;GO:0010803;GO:0017024;GO:0019899;GO:0030838;GO:0031647;GO:0032088;GO:0032090;GO:0032688;GO:0032722;GO:…	GO:0001773//myeloid dendritic cell activation;GO:0002218//activation of innate immune response;GO:0002218//activation of innate immune response;GO:0002230//positive regulation of defense response to virus by host;GO:0002277//myeloid dendritic cell activation involved in immune response;GO:0002588//positive regulation of antigen processing and presentation of peptide antigen via MHC class II;GO:00…	GO:0000139//Golgi membrane;GO:0005576//extracellular region;GO:0005634//nucleus;GO:0005654//nucleoplasm;GO:0005730//nucleolus;GO:0005737//cytoplasm;GO:0005739//mitochondrion;GO:0005829//cytosol;GO:0005829//cytosol;GO:0008385//IkappaB kinase complex;GO:0032991//protein-containing complex;GO:0072558//NLRP1 inflammasome complex;GO:0072559//NLRP3 inflammasome complex;GO:0097169//AIM2 inflammasome com…	GO:0002020//protease binding;GO:0004197//cysteine-type endopeptidase activity;GO:0005138//interleukin-6 receptor binding;GO:0005523//tropomyosin binding;GO:0017024//myosin I binding;GO:0019899//enzyme binding;GO:0032090//Pyrin domain binding;GO:0042802//identical protein binding;GO:0042802//identical protein binding;GO:0042803//protein homodimerization activity;GO:0046983//protein dimerization ac…	K12799	ko05417(Lipid and atherosclerosis);ko05164(Influenza A);ko05135(Yersinia infection);ko05134(Legionellosis);ko05133(Pertussis);ko05132(Salmonella infection);ko04625(C-type lectin receptor signaling pathway);ko04623(Cytosolic DNA-sensing pathway);ko04621(NOD-like receptor signaling pathway);ko04217(Necroptosis)
ENSOCUG00000017891	1858.7	869.128	0.4676	-1.09665	0.0102654	0.726617	SLC29A1	GO:0001504;GO:0005326;GO:0005326;GO:0005337;GO:0005337;GO:0005886;GO:0005887;GO:0006836;GO:0015211;GO:0015211;GO:0015213;GO:0015858;GO:0015858;GO:0015858;GO:0015860;GO:0015860;GO:0015862;GO:0016021;GO:0016323;GO:0016324;GO:0032238;GO:0032238;GO:0072531;GO:0098810;GO:1901642;GO:1901642;	GO:0001504//neurotransmitter uptake;GO:0006836//neurotransmitter transport;GO:0015858//nucleoside transport;GO:0015858//nucleoside transport;GO:0015858//nucleoside transport;GO:0015860//purine nucleoside transmembrane transport;GO:0015860//purine nucleoside transmembrane transport;GO:0015862//uridine transport;GO:0032238//adenosine transport;GO:0032238//adenosine transport;GO:0072531//pyrimidine-…	GO:0005886//plasma membrane;GO:0005887//integral component of plasma membrane;GO:0016021//integral component of membrane;GO:0016323//basolateral plasma membrane;GO:0016324//apical plasma membrane;	GO:0005326//neurotransmitter transmembrane transporter activity;GO:0005326//neurotransmitter transmembrane transporter activity;GO:0005337//nucleoside transmembrane transporter activity;GO:0005337//nucleoside transmembrane transporter activity;GO:0015211//purine nucleoside transmembrane transporter activity;GO:0015211//purine nucleoside transmembrane transporter activity;GO:0015213//uridine trans…	K15014	ko05034(Alcoholism)
ENSOCUG00000005523	36.7377	8.9021	0.242315	-2.04505	0.0103784	0.72854	AMDHD1	GO:0005737;GO:0016787;GO:0016810;GO:0016812;GO:0019556;	GO:0019556//histidine catabolic process to glutamate and formamide;	GO:0005737//cytoplasm;	GO:0016787//hydrolase activity;GO:0016810//hydrolase activity, acting on carbon-nitrogen (but not peptide) bonds;GO:0016812//hydrolase activity, acting on carbon-nitrogen (but not peptide) bonds, in cyclic amides;	K01468	ko00340(Histidine metabolism)
ENSOCUG00000022890	180.32	8.37206	0.0464289	-4.42883	0.0103802	0.72854	-	GO:0000166;GO:0003746;GO:0003746;GO:0003746;GO:0003924;GO:0003924;GO:0003924;GO:0005525;GO:0005525;GO:0005525;GO:0006414;GO:0006414;GO:0006414;	GO:0006414//translational elongation;GO:0006414//translational elongation;GO:0006414//translational elongation;	-	GO:0000166//nucleotide binding;GO:0003746//translation elongation factor activity;GO:0003746//translation elongation factor activity;GO:0003746//translation elongation factor activity;GO:0003924//GTPase activity;GO:0003924//GTPase activity;GO:0003924//GTPase activity;GO:0005525//GTP binding;GO:0005525//GTP binding;GO:0005525//GTP binding;	-	-
ENSOCUG00000015626	69.0648	13.2312	0.191576	-2.38401	0.0106866	0.740667	-	-	-	-	-	-	-
ENSOCUG00000007903	9.94371	0	0	-Inf	0.0108414	0.743945	TECTB	-	-	-	-	-	-
ENSOCUG00000004599	144.273	44.8126	0.310611	-1.68682	0.010918	0.743945	LGI4	GO:0005515;GO:0005615;GO:0008344;GO:0014009;GO:0014044;GO:0021782;GO:0022011;GO:0031641;GO:0042063;GO:0042551;GO:0042552;GO:0005515;GO:0005515;	GO:0008344//adult locomotory behavior;GO:0014009//glial cell proliferation;GO:0014044//Schwann cell development;GO:0021782//glial cell development;GO:0022011//myelination in peripheral nervous system;GO:0031641//regulation of myelination;GO:0042063//gliogenesis;GO:0042551//neuron maturation;GO:0042552//myelination;	GO:0005615//extracellular space;	GO:0005515//protein binding;GO:0005515//protein binding;GO:0005515//protein binding;	K25430	-
ENSOCUG00000024763	431.738	190.772	0.441871	-1.1783	0.0109631	0.743945	TREX1	GO:0000287;GO:0001568;GO:0001822;GO:0002250;GO:0002251;GO:0002253;GO:0002281;GO:0002320;GO:0002383;GO:0002437;GO:0002457;GO:0002637;GO:0003007;GO:0003015;GO:0003228;GO:0003676;GO:0003677;GO:0003690;GO:0003697;GO:0005634;GO:0005737;GO:0005783;GO:0005829;GO:0005829;GO:0006091;GO:0006110;GO:0006259;GO:0006260;GO:0006304;GO:0006308;GO:0006954;GO:0006955;GO:0006974;GO:0008250;GO:0008296;GO:0008301;GO:…	GO:0001568//blood vessel development;GO:0001822//kidney development;GO:0002250//adaptive immune response;GO:0002251//organ or tissue specific immune response;GO:0002253//activation of immune response;GO:0002281//macrophage activation involved in immune response;GO:0002320//lymphoid progenitor cell differentiation;GO:0002383//immune response in brain or nervous system;GO:0002437//inflammatory resp…	GO:0005634//nucleus;GO:0005737//cytoplasm;GO:0005783//endoplasmic reticulum;GO:0005829//cytosol;GO:0005829//cytosol;GO:0008250//oligosaccharyltransferase complex;GO:0032993//protein-DNA complex;GO:0043596//nuclear replication fork;	GO:0000287//magnesium ion binding;GO:0003676//nucleic acid binding;GO:0003677//DNA binding;GO:0003690//double-stranded DNA binding;GO:0003697//single-stranded DNA binding;GO:0008296//3'-5'-exodeoxyribonuclease activity;GO:0008301//DNA binding, bending;GO:0008408//3'-5' exonuclease activity;GO:0008408//3'-5' exonuclease activity;GO:0032405//MutLalpha complex binding;GO:0032407//MutSalpha complex b…	K10790	ko04623(Cytosolic DNA-sensing pathway)
ENSOCUG00000010827	4534.29	2223.03	0.490269	-1.02835	0.0109992	0.743945	BOC	GO:0005515;GO:0005887;GO:0007224;GO:0007411;GO:0045663;GO:0005887;GO:0007224;GO:0007411;GO:0045663;GO:0005887;GO:0007224;GO:0007411;GO:0045663;	GO:0007224//smoothened signaling pathway;GO:0007411//axon guidance;GO:0045663//positive regulation of myoblast differentiation;GO:0007224//smoothened signaling pathway;GO:0007411//axon guidance;GO:0045663//positive regulation of myoblast differentiation;GO:0007224//smoothened signaling pathway;GO:0007411//axon guidance;GO:0045663//positive regulation of myoblast differentiation;	GO:0005887//integral component of plasma membrane;GO:0005887//integral component of plasma membrane;GO:0005887//integral component of plasma membrane;	GO:0005515//protein binding;	K20020	ko04360(Axon guidance);ko04340(Hedgehog signaling pathway)
ENSOCUG00000017871	36.6202	8.59107	0.234599	-2.09173	0.0111191	0.744901	ACTN2	GO:0005509;GO:0005515;GO:0005546;GO:0005886;GO:0005925;GO:0006936;GO:0008092;GO:0019904;GO:0030017;GO:0030018;GO:0030018;GO:0030035;GO:0030175;GO:0030274;GO:0030374;GO:0031432;GO:0042391;GO:0042802;GO:0043267;GO:0043268;GO:0044325;GO:0044325;GO:0045214;GO:0048041;GO:0051015;GO:0051373;GO:0051695;GO:0055013;GO:0070080;GO:0072659;GO:0086097;GO:1901017;GO:1901018;GO:2000009;GO:2001137;GO:2001259;GO:…	GO:0006936//muscle contraction;GO:0030035//microspike assembly;GO:0042391//regulation of membrane potential;GO:0043267//negative regulation of potassium ion transport;GO:0043268//positive regulation of potassium ion transport;GO:0045214//sarcomere organization;GO:0048041//focal adhesion assembly;GO:0051695//actin filament uncapping;GO:0055013//cardiac muscle cell development;GO:0072659//protein l…	GO:0005886//plasma membrane;GO:0005925//focal adhesion;GO:0030017//sarcomere;GO:0030018//Z disc;GO:0030018//Z disc;GO:0030175//filopodium;	GO:0005509//calcium ion binding;GO:0005515//protein binding;GO:0005546//phosphatidylinositol-4,5-bisphosphate binding;GO:0008092//cytoskeletal protein binding;GO:0019904//protein domain specific binding;GO:0030274//LIM domain binding;GO:0030374//nuclear receptor coactivator activity;GO:0031432//titin binding;GO:0042802//identical protein binding;GO:0044325//transmembrane transporter binding;GO:00…	-	-
ENSOCUG00000022183	772.909	290.195	0.375458	-1.41328	0.0111537	0.744901	CTNNAL1	GO:0005829;GO:0007155;GO:0007266;GO:0007266;GO:0045296;GO:0051015;GO:0007155;GO:0007266;GO:0045296;GO:0051015;GO:0007155;GO:0007266;GO:0045296;GO:0051015;	GO:0007155//cell adhesion;GO:0007266//Rho protein signal transduction;GO:0007266//Rho protein signal transduction;GO:0007155//cell adhesion;GO:0007266//Rho protein signal transduction;GO:0007155//cell adhesion;GO:0007266//Rho protein signal transduction;	GO:0005829//cytosol;	GO:0045296//cadherin binding;GO:0051015//actin filament binding;GO:0045296//cadherin binding;GO:0051015//actin filament binding;GO:0045296//cadherin binding;GO:0051015//actin filament binding;	-	-
ENSOCUG00000006557	58.5406	11.9196	0.203612	-2.29611	0.0111955	0.744901	-	-	-	-	-	K06751	ko05416(Viral myocarditis);ko05332(Graft-versus-host disease);ko05330(Allograft rejection);ko05320(Autoimmune thyroid disease);ko05203(Viral carcinogenesis);ko05170(Human immunodeficiency virus 1 infection);ko05169(Epstein-Barr virus infection);ko05168(Herpes simplex virus 1 infection);ko05167(Kaposi sarcoma-associated herpesvirus infection);ko05166(Human T-cell leukemia virus 1 infection);ko0516…
ENSOCUG00000017377	1852.3	757.529	0.408966	-1.28995	0.0113277	0.748269	MATN2	GO:0005509;GO:0005509;GO:0005509;	-	-	GO:0005509//calcium ion binding;GO:0005509//calcium ion binding;GO:0005509//calcium ion binding;	K19467	-
ENSOCUG00000004155	52.3686	16.0984	0.307405	-1.70179	0.0114823	0.748269	ACOX2	GO:0003997;GO:0005777;GO:0005777;GO:0005829;GO:0006631;GO:0006635;GO:0010942;GO:0016627;GO:0033540;GO:0033791;GO:0043231;GO:0050660;GO:0055114;GO:0071949;GO:1902884;GO:0003997;GO:0005777;GO:0006631;GO:0006635;GO:0016627;GO:0055114;GO:0071949;GO:0003997;GO:0005777;GO:0006631;GO:0006635;GO:0016627;GO:0050660;GO:0055114;GO:0071949;	GO:0006631//fatty acid metabolic process;GO:0006635//fatty acid beta-oxidation;GO:0010942//positive regulation of cell death;GO:0033540//fatty acid beta-oxidation using acyl-CoA oxidase;GO:0055114//obsolete oxidation-reduction process;GO:1902884//positive regulation of response to oxidative stress;GO:0006631//fatty acid metabolic process;GO:0006635//fatty acid beta-oxidation;GO:0055114//obsolete …	GO:0005777//peroxisome;GO:0005777//peroxisome;GO:0005829//cytosol;GO:0043231//intracellular membrane-bounded organelle;GO:0005777//peroxisome;GO:0005777//peroxisome;	GO:0003997//acyl-CoA oxidase activity;GO:0016627//oxidoreductase activity, acting on the CH-CH group of donors;GO:0033791//3alpha,7alpha,12alpha-trihydroxy-5beta-cholestanoyl-CoA 24-hydroxylase activity;GO:0050660//flavin adenine dinucleotide binding;GO:0071949//FAD binding;GO:0003997//acyl-CoA oxidase activity;GO:0016627//oxidoreductase activity, acting on the CH-CH group of donors;GO:0071949//F…	K10214	ko04146(Peroxisome);ko03320(PPAR signaling pathway);ko00120(Primary bile acid biosynthesis)
ENSOCUG00000003436	130.997	49.2631	0.376062	-1.41096	0.0115122	0.748269	SPTBN4	GO:0005515;GO:0005543;GO:0005515;GO:0005737;GO:0008091;GO:0016020;GO:0016363;GO:0016605;GO:0019902;GO:0030506;	-	GO:0005737//cytoplasm;GO:0008091//spectrin;GO:0016020//membrane;GO:0016363//nuclear matrix;GO:0016605//PML body;	GO:0005515//protein binding;GO:0005543//phospholipid binding;GO:0005515//protein binding;GO:0019902//phosphatase binding;GO:0030506//ankyrin binding;	-	-
ENSOCUG00000000228	237.481	74.5127	0.313763	-1.67225	0.0116959	0.753438	DNAJA4	GO:0005829;GO:0006457;GO:0010596;GO:0010628;GO:0016020;GO:0031072;GO:0042026;GO:0051082;GO:0051082;GO:0051087;GO:0090084;GO:0006457;GO:0031072;GO:0051082;	GO:0006457//protein folding;GO:0010596//negative regulation of endothelial cell migration;GO:0010628//positive regulation of gene expression;GO:0042026//protein refolding;GO:0090084//negative regulation of inclusion body assembly;GO:0006457//protein folding;	GO:0005829//cytosol;GO:0016020//membrane;	GO:0031072//heat shock protein binding;GO:0051082//unfolded protein binding;GO:0051082//unfolded protein binding;GO:0051087//chaperone binding;GO:0031072//heat shock protein binding;GO:0051082//unfolded protein binding;	K09505	-
ENSOCUG00000026551	292.046	145.22	0.497251	-1.00795	0.0118378	0.753438	LPAR5	GO:0004930;GO:0007186;GO:0016021;	GO:0007186//G protein-coupled receptor signaling pathway;	GO:0016021//integral component of membrane;	GO:0004930//G protein-coupled receptor activity;	K08390	ko05200(Pathways in cancer);ko04810(Regulation of actin cytoskeleton);ko04151(PI3K-Akt signaling pathway);ko04072(Phospholipase D signaling pathway);ko04015(Rap1 signaling pathway)
ENSOCUG00000010214	301.431	111.734	0.370679	-1.43176	0.0119658	0.753438	-	GO:0005267;GO:0005267;GO:0006811;GO:0016020;GO:0016020;GO:0016020;GO:0016021;GO:0071805;GO:0071805;	GO:0006811//ion transport;GO:0071805//potassium ion transmembrane transport;GO:0071805//potassium ion transmembrane transport;	GO:0016020//membrane;GO:0016020//membrane;GO:0016020//membrane;GO:0016021//integral component of membrane;	GO:0005267//potassium channel activity;GO:0005267//potassium channel activity;	-	-
ENSOCUG00000033085	21.4436	2.8519	0.132996	-2.91055	0.0120975	0.753438	-	-	-	-	-	-	-
ENSOCUG00000015660	100.453	41.0397	0.408548	-1.29142	0.0121362	0.753438	-	GO:0005515;GO:0008270;GO:0005515;GO:0008270;	-	-	GO:0005515//protein binding;GO:0008270//zinc ion binding;GO:0005515//protein binding;GO:0008270//zinc ion binding;	-	-
ENSOCUG00000012866	910.874	373.148	0.40966	-1.2875	0.0122955	0.753438	TEF	GO:0003700;GO:0005634;GO:0006355;GO:0006357;GO:0043565;GO:0003690;GO:0003700;GO:0005634;GO:0006355;GO:0006357;GO:0043565;GO:0045944;GO:1990837;	GO:0006355//regulation of transcription, DNA-templated;GO:0006357//regulation of transcription by RNA polymerase II;GO:0006355//regulation of transcription, DNA-templated;GO:0006357//regulation of transcription by RNA polymerase II;GO:0045944//positive regulation of transcription by RNA polymerase II;	GO:0005634//nucleus;GO:0005634//nucleus;	GO:0003700//DNA-binding transcription factor activity;GO:0043565//sequence-specific DNA binding;GO:0003690//double-stranded DNA binding;GO:0003700//DNA-binding transcription factor activity;GO:0043565//sequence-specific DNA binding;GO:1990837//sequence-specific double-stranded DNA binding;	K09058	-
ENSOCUG00000027040	326.075	156.506	0.47997	-1.05898	0.0123605	0.753438	LOXL3	GO:0001837;GO:0001968;GO:0004720;GO:0005044;GO:0005507;GO:0005576;GO:0005615;GO:0005634;GO:0005737;GO:0006954;GO:0016020;GO:0016641;GO:0018057;GO:0021510;GO:0030324;GO:0045892;GO:0055114;GO:0060021;GO:0061053;GO:1905590;GO:2000329;GO:2001046;GO:0005044;GO:0005507;GO:0016020;GO:0016641;GO:0055114;GO:0005044;GO:0005507;GO:0016020;GO:0016641;GO:0055114;GO:0005044;GO:0005507;GO:0016020;GO:0016641;GO:…	GO:0001837//epithelial to mesenchymal transition;GO:0006954//inflammatory response;GO:0018057//peptidyl-lysine oxidation;GO:0021510//spinal cord development;GO:0030324//lung development;GO:0045892//negative regulation of transcription, DNA-templated;GO:0055114//obsolete oxidation-reduction process;GO:0060021//roof of mouth development;GO:0061053//somite development;GO:1905590//fibronectin fibril …	GO:0005576//extracellular region;GO:0005615//extracellular space;GO:0005634//nucleus;GO:0005737//cytoplasm;GO:0016020//membrane;GO:0016020//membrane;GO:0016020//membrane;GO:0016020//membrane;	GO:0001968//fibronectin binding;GO:0004720//protein-lysine 6-oxidase activity;GO:0005044//scavenger receptor activity;GO:0005507//copper ion binding;GO:0016641//oxidoreductase activity, acting on the CH-NH2 group of donors, oxygen as acceptor;GO:0005044//scavenger receptor activity;GO:0005507//copper ion binding;GO:0016641//oxidoreductase activity, acting on the CH-NH2 group of donors, oxygen as …	-	-
ENSOCUG00000004728	328.867	163.692	0.497747	-1.00652	0.012399	0.753438	SHFL	GO:0000932;GO:0003723;GO:0005634;GO:0005654;GO:0005737;GO:0005829;GO:0006449;GO:0034340;GO:0034341;GO:0034342;GO:0035456;GO:0043022;GO:0045071;GO:0051607;GO:0075523;GO:1990825;GO:2001125;	GO:0006449//regulation of translational termination;GO:0034340//response to type I interferon;GO:0034341//response to interferon-gamma;GO:0034342//response to type III interferon;GO:0035456//response to interferon-beta;GO:0045071//negative regulation of viral genome replication;GO:0051607//defense response to virus;GO:0075523//viral translational frameshifting;GO:2001125//negative regulation of t…	GO:0000932//P-body;GO:0005634//nucleus;GO:0005654//nucleoplasm;GO:0005737//cytoplasm;GO:0005829//cytosol;	GO:0003723//RNA binding;GO:0043022//ribosome binding;GO:1990825//sequence-specific mRNA binding;	-	-
ENSOCUG00000004052	31.3521	5.922	0.188887	-2.4044	0.0124134	0.753438	PIK3R6	GO:0005944;GO:0046935;GO:0005944;GO:0005944;GO:0007186;GO:0016020;GO:0042269;GO:0043406;GO:0045582;GO:0045766;GO:0046934;GO:0046935;GO:0046935;	GO:0007186//G protein-coupled receptor signaling pathway;GO:0042269//regulation of natural killer cell mediated cytotoxicity;GO:0043406//positive regulation of MAP kinase activity;GO:0045582//positive regulation of T cell differentiation;GO:0045766//positive regulation of angiogenesis;	GO:0005944//phosphatidylinositol 3-kinase complex, class IB;GO:0005944//phosphatidylinositol 3-kinase complex, class IB;GO:0005944//phosphatidylinositol 3-kinase complex, class IB;GO:0016020//membrane;	GO:0046935//1-phosphatidylinositol-3-kinase regulator activity;GO:0046934//phosphatidylinositol-4,5-bisphosphate 3-kinase activity;GO:0046935//1-phosphatidylinositol-3-kinase regulator activity;GO:0046935//1-phosphatidylinositol-3-kinase regulator activity;	K21290	ko05167(Kaposi sarcoma-associated herpesvirus infection);ko05145(Toxoplasmosis);ko04921(Oxytocin signaling pathway);ko04725(Cholinergic synapse);ko04611(Platelet activation);ko04371(Apelin signaling pathway);ko04261(Adrenergic signaling in cardiomyocytes);ko04151(PI3K-Akt signaling pathway);ko04072(Phospholipase D signaling pathway);ko04062(Chemokine signaling pathway);ko04022(cGMP-PKG signaling …
ENSOCUG00000008775	513.108	194.222	0.378521	-1.40155	0.0125866	0.755275	AUTS2	GO:0003682;GO:0045944;GO:0051571;GO:2000620;	GO:0045944//positive regulation of transcription by RNA polymerase II;GO:0051571//positive regulation of histone H3-K4 methylation;GO:2000620//positive regulation of histone H4-K16 acetylation;	-	GO:0003682//chromatin binding;	-	-
ENSOCUG00000002826	128.05	23.4975	0.183503	-2.44613	0.0126595	0.755275	-	GO:0016050;GO:0016079;GO:0016082;GO:0019901;GO:0031410;GO:0050432;GO:0098978;GO:0099525;GO:1990504;GO:0016079;GO:1990504;GO:0016079;GO:1990504;GO:0016079;GO:1990504;GO:0016079;GO:1990504;GO:0016079;GO:1990504;GO:0016079;GO:1990504;	GO:0016050//vesicle organization;GO:0016079//synaptic vesicle exocytosis;GO:0016082//synaptic vesicle priming;GO:0050432//catecholamine secretion;GO:0099525//presynaptic dense core vesicle exocytosis;GO:1990504//dense core granule exocytosis;GO:0016079//synaptic vesicle exocytosis;GO:1990504//dense core granule exocytosis;GO:0016079//synaptic vesicle exocytosis;GO:1990504//dense core granule exoc…	GO:0031410//cytoplasmic vesicle;GO:0098978//glutamatergic synapse;	GO:0019901//protein kinase binding;	K19933	-
ENSOCUG00000011639	1250.75	619.323	0.495162	-1.01403	0.0128951	0.755446	SOX9	GO:0000122;GO:0000122;GO:0000976;GO:0000978;GO:0000978;GO:0000981;GO:0000981;GO:0000981;GO:0000987;GO:0000987;GO:0001228;GO:0001228;GO:0001501;GO:0001502;GO:0001503;GO:0001658;GO:0001708;GO:0001837;GO:0001894;GO:0001934;GO:0001942;GO:0002053;GO:0002062;GO:0002063;GO:0002683;GO:0003170;GO:0003179;GO:0003180;GO:0003188;GO:0003203;GO:0003413;GO:0003415;GO:0003430;GO:0003677;GO:0003682;GO:0003700;GO:…	GO:0000122//negative regulation of transcription by RNA polymerase II;GO:0000122//negative regulation of transcription by RNA polymerase II;GO:0001501//skeletal system development;GO:0001502//cartilage condensation;GO:0001503//ossification;GO:0001658//branching involved in ureteric bud morphogenesis;GO:0001708//cell fate specification;GO:0001837//epithelial to mesenchymal transition;GO:0001894//t…	GO:0005634//nucleus;GO:0005634//nucleus;GO:0005634//nucleus;GO:0005654//nucleoplasm;GO:0005667//transcription regulator complex;GO:0032991//protein-containing complex;	GO:0000976//transcription cis-regulatory region binding;GO:0000978//RNA polymerase II cis-regulatory region sequence-specific DNA binding;GO:0000978//RNA polymerase II cis-regulatory region sequence-specific DNA binding;GO:0000981//DNA-binding transcription factor activity, RNA polymerase II-specific;GO:0000981//DNA-binding transcription factor activity, RNA polymerase II-specific;GO:0000981//DNA…	-	-
ENSOCUG00000025757	79.0257	31.0032	0.392318	-1.3499	0.0129572	0.755446	TMEM200B	-	-	-	-	-	-
ENSOCUG00000015200	2813.75	663.592	0.235839	-2.08412	0.0130091	0.755446	C1orf68	-	-	-	-	-	-
ENSOCUG00000027557	1446.04	436.64	0.301956	-1.72759	0.0130772	0.755446	-	GO:0000166;GO:0003924;GO:0003924;GO:0003924;GO:0005200;GO:0005200;GO:0005525;GO:0005525;GO:0005525;GO:0005737;GO:0005737;GO:0005856;GO:0005874;GO:0005874;GO:0005874;GO:0007010;GO:0007017;GO:0007017;GO:0007411;GO:0015630;GO:0030027;GO:0030175;GO:0030424;GO:0030425;GO:0030426;GO:0038007;GO:0043025;GO:0071944;GO:1990890;	GO:0007010//cytoskeleton organization;GO:0007017//microtubule-based process;GO:0007017//microtubule-based process;GO:0007411//axon guidance;GO:0038007//netrin-activated signaling pathway;	GO:0005737//cytoplasm;GO:0005737//cytoplasm;GO:0005856//cytoskeleton;GO:0005874//microtubule;GO:0005874//microtubule;GO:0005874//microtubule;GO:0015630//microtubule cytoskeleton;GO:0030027//lamellipodium;GO:0030175//filopodium;GO:0030424//axon;GO:0030425//dendrite;GO:0030426//growth cone;GO:0043025//neuronal cell body;GO:0071944//cell periphery;	GO:0000166//nucleotide binding;GO:0003924//GTPase activity;GO:0003924//GTPase activity;GO:0003924//GTPase activity;GO:0005200//structural constituent of cytoskeleton;GO:0005200//structural constituent of cytoskeleton;GO:0005525//GTP binding;GO:0005525//GTP binding;GO:0005525//GTP binding;GO:1990890//netrin receptor binding;	-	-
ENSOCUG00000037410	77.3326	27.4088	0.354427	-1.49644	0.0132056	0.75934	-	GO:0000506;GO:0006506;	GO:0006506//GPI anchor biosynthetic process;	GO:0000506//glycosylphosphatidylinositol-N-acetylglucosaminyltransferase (GPI-GnT) complex;	-	-	-
ENSOCUG00000001898	334.639	41.7936	0.124892	-3.00125	0.0132444	0.75934	GLP1R	GO:0004888;GO:0004930;GO:0004967;GO:0005887;GO:0007166;GO:0007186;GO:0007189;GO:0007204;GO:0008528;GO:0016020;GO:0016021;GO:0019933;GO:0044508;GO:0004888;GO:0004930;GO:0004967;GO:0007166;GO:0007186;GO:0008528;GO:0016020;GO:0016021;GO:0004888;GO:0004930;GO:0004967;GO:0007166;GO:0007186;GO:0008528;GO:0016020;GO:0016021;	GO:0007166//cell surface receptor signaling pathway;GO:0007186//G protein-coupled receptor signaling pathway;GO:0007189//adenylate cyclase-activating G protein-coupled receptor signaling pathway;GO:0007204//positive regulation of cytosolic calcium ion concentration;GO:0019933//cAMP-mediated signaling;GO:0007166//cell surface receptor signaling pathway;GO:0007186//G protein-coupled receptor signal…	GO:0005887//integral component of plasma membrane;GO:0016020//membrane;GO:0016021//integral component of membrane;GO:0016020//membrane;GO:0016021//integral component of membrane;GO:0016020//membrane;GO:0016021//integral component of membrane;	GO:0004888//transmembrane signaling receptor activity;GO:0004930//G protein-coupled receptor activity;GO:0004967//glucagon receptor activity;GO:0008528//G protein-coupled peptide receptor activity;GO:0044508//glucagon-like peptide 1 receptor activity;GO:0004888//transmembrane signaling receptor activity;GO:0004930//G protein-coupled receptor activity;GO:0004967//glucagon receptor activity;GO:0008…	K04581	ko04911(Insulin secretion);ko04080(Neuroactive ligand-receptor interaction);ko04024(cAMP signaling pathway)
ENSOCUG00000006737	1459.4	514.86	0.352788	-1.50313	0.0132841	0.75934	-	-	-	-	-	K01044	ko00983(Drug metabolism - other enzymes)
ENSOCUG00000005428	178.15	83.1179	0.466561	-1.09986	0.0133413	0.759998	ALOX5	GO:0001937;GO:0002232;GO:0002523;GO:0002540;GO:0004051;GO:0004051;GO:0005506;GO:0005506;GO:0005515;GO:0005634;GO:0005635;GO:0005641;GO:0005654;GO:0005737;GO:0005829;GO:0006691;GO:0006954;GO:0006959;GO:0016363;GO:0016525;GO:0016702;GO:0019370;GO:0019370;GO:0030501;GO:0031965;GO:0036336;GO:0042593;GO:0045598;GO:0046872;GO:0048471;GO:0050727;GO:0050727;GO:0050728;GO:0050796;GO:0055114;GO:0061044;GO:…	GO:0001937//negative regulation of endothelial cell proliferation;GO:0002232//leukocyte chemotaxis involved in inflammatory response;GO:0002523//leukocyte migration involved in inflammatory response;GO:0002540//leukotriene production involved in inflammatory response;GO:0006691//leukotriene metabolic process;GO:0006954//inflammatory response;GO:0006959//humoral immune response;GO:0016525//negativ…	GO:0005634//nucleus;GO:0005635//nuclear envelope;GO:0005641//nuclear envelope lumen;GO:0005654//nucleoplasm;GO:0005737//cytoplasm;GO:0005829//cytosol;GO:0016363//nuclear matrix;GO:0031965//nuclear membrane;GO:0048471//perinuclear region of cytoplasm;	GO:0004051//arachidonate 5-lipoxygenase activity;GO:0004051//arachidonate 5-lipoxygenase activity;GO:0005506//iron ion binding;GO:0005506//iron ion binding;GO:0005515//protein binding;GO:0016702//oxidoreductase activity, acting on single donors with incorporation of molecular oxygen, incorporation of two atoms of oxygen;GO:0046872//metal ion binding;GO:0005506//iron ion binding;GO:0005515//protei…	K00461	ko05145(Toxoplasmosis);ko04913(Ovarian steroidogenesis);ko04726(Serotonergic synapse);ko04664(Fc epsilon RI signaling pathway);ko00590(Arachidonic acid metabolism)
ENSOCUG00000004703	472.498	235.87	0.499198	-1.00231	0.0134635	0.762023	SCMH1	GO:0005515;GO:0005634;GO:0006355;GO:0005634;GO:0005634;GO:0006338;GO:0006355;GO:0007283;GO:0009952;GO:0010369;GO:0005515;GO:0005634;GO:0006355;GO:0005515;GO:0005634;GO:0006355;GO:0005515;GO:0005634;GO:0006355;GO:0005515;GO:0005634;GO:0006355;	GO:0006355//regulation of transcription, DNA-templated;GO:0006338//chromatin remodeling;GO:0006355//regulation of transcription, DNA-templated;GO:0007283//spermatogenesis;GO:0009952//anterior/posterior pattern specification;GO:0006355//regulation of transcription, DNA-templated;GO:0006355//regulation of transcription, DNA-templated;GO:0006355//regulation of transcription, DNA-templated;GO:0006355…	GO:0005634//nucleus;GO:0005634//nucleus;GO:0005634//nucleus;GO:0010369//chromocenter;GO:0005634//nucleus;GO:0005634//nucleus;GO:0005634//nucleus;GO:0005634//nucleus;	GO:0005515//protein binding;GO:0005515//protein binding;GO:0005515//protein binding;GO:0005515//protein binding;GO:0005515//protein binding;	K11461	-
ENSOCUG00000000178	18.926	0.678315	0.0358404	-4.80227	0.0135977	0.762023	CYP26A1	GO:0001972;GO:0004497;GO:0005506;GO:0006805;GO:0008401;GO:0016705;GO:0016709;GO:0020037;GO:0034653;GO:0042573;GO:0055114;GO:0062183;	GO:0006805//xenobiotic metabolic process;GO:0034653//retinoic acid catabolic process;GO:0042573//retinoic acid metabolic process;GO:0055114//obsolete oxidation-reduction process;	-	GO:0001972//retinoic acid binding;GO:0004497//monooxygenase activity;GO:0005506//iron ion binding;GO:0008401//retinoic acid 4-hydroxylase activity;GO:0016705//oxidoreductase activity, acting on paired donors, with incorporation or reduction of molecular oxygen;GO:0016709//oxidoreductase activity, acting on paired donors, with incorporation or reduction of molecular oxygen, NAD(P)H as one donor, a…	K07437	ko00830(Retinol metabolism)
ENSOCUG00000039128	341.846	125.136	0.366059	-1.44985	0.01362	0.762023	HS3ST6	GO:0001835;GO:0008146;GO:0008467;	GO:0001835//blastocyst hatching;	-	GO:0008146//sulfotransferase activity;GO:0008467//[heparan sulfate]-glucosamine 3-sulfotransferase 1 activity;	-	-
ENSOCUG00000001107	178.385	66.6851	0.373826	-1.41956	0.0136356	0.762023	ARHGAP4	GO:0005515;GO:0005737;GO:0007165;GO:0005515;GO:0007165;GO:0005515;GO:0007165;	GO:0007165//signal transduction;GO:0007165//signal transduction;GO:0007165//signal transduction;	GO:0005737//cytoplasm;	GO:0005515//protein binding;GO:0005515//protein binding;GO:0005515//protein binding;	K20122	-
ENSOCUG00000006120	34.506	3.5254	0.102168	-3.29099	0.0136741	0.762023	RGR	GO:0004930;GO:0005887;GO:0007186;GO:0007601;GO:0007602;GO:0016021;GO:0004930;GO:0007186;GO:0007601;GO:0007602;GO:0016021;	GO:0007186//G protein-coupled receptor signaling pathway;GO:0007601//visual perception;GO:0007602//phototransduction;GO:0007186//G protein-coupled receptor signaling pathway;GO:0007601//visual perception;GO:0007602//phototransduction;	GO:0005887//integral component of plasma membrane;GO:0016021//integral component of membrane;GO:0016021//integral component of membrane;	GO:0004930//G protein-coupled receptor activity;GO:0004930//G protein-coupled receptor activity;	K04254	-
ENSOCUG00000025268	35.0532	6.67305	0.190369	-2.39313	0.0139226	0.766582	CST7	GO:0004869;GO:0006955;GO:0004869;GO:0004869;GO:0005615;GO:0005615;GO:0005737;GO:0005764;GO:0005764;GO:0005768;GO:0005770;GO:0005771;GO:0005783;GO:0005783;GO:0005794;GO:0005794;GO:0006955;GO:0010466;GO:0010466;GO:0030414;GO:0030414;GO:0031410;GO:0031410;GO:0031643;GO:0042803;GO:0097340;GO:1903979;	GO:0006955//immune response;GO:0006955//immune response;GO:0010466//negative regulation of peptidase activity;GO:0010466//negative regulation of peptidase activity;GO:0031643//positive regulation of myelination;GO:0097340//inhibition of cysteine-type endopeptidase activity;GO:1903979//negative regulation of microglial cell activation;	GO:0005615//extracellular space;GO:0005615//extracellular space;GO:0005737//cytoplasm;GO:0005764//lysosome;GO:0005764//lysosome;GO:0005768//endosome;GO:0005770//late endosome;GO:0005771//multivesicular body;GO:0005783//endoplasmic reticulum;GO:0005783//endoplasmic reticulum;GO:0005794//Golgi apparatus;GO:0005794//Golgi apparatus;GO:0031410//cytoplasmic vesicle;GO:0031410//cytoplasmic vesicle;	GO:0004869//cysteine-type endopeptidase inhibitor activity;GO:0004869//cysteine-type endopeptidase inhibitor activity;GO:0004869//cysteine-type endopeptidase inhibitor activity;GO:0030414//peptidase inhibitor activity;GO:0030414//peptidase inhibitor activity;GO:0042803//protein homodimerization activity;	-	-
ENSOCUG00000024649	76.5878	17.529	0.228874	-2.12737	0.0139638	0.766582	-	-	-	-	-	-	-
ENSOCUG00000017305	1314.66	538.828	0.409861	-1.28679	0.0140363	0.768027	COQ8A	GO:0005739;GO:0005739;GO:0006744;GO:0006744;GO:0016301;GO:0016310;GO:0043531;GO:0005739;GO:0006744;GO:0005739;GO:0006744;	GO:0006744//ubiquinone biosynthetic process;GO:0006744//ubiquinone biosynthetic process;GO:0016310//phosphorylation;GO:0006744//ubiquinone biosynthetic process;GO:0006744//ubiquinone biosynthetic process;	GO:0005739//mitochondrion;GO:0005739//mitochondrion;GO:0005739//mitochondrion;GO:0005739//mitochondrion;	GO:0016301//kinase activity;GO:0043531//ADP binding;	K08869	-
ENSOCUG00000027099	252.342	124.303	0.492598	-1.02152	0.0142302	0.768857	-	GO:0003735;GO:0005840;GO:0006412;	GO:0006412//translation;	GO:0005840//ribosome;	GO:0003735//structural constituent of ribosome;	K02915	ko05171(Coronavirus disease - COVID-19);ko03010(Ribosome)
ENSOCUG00000038970	105.979	44.095	0.416074	-1.26509	0.0143982	0.768857	RNF225	-	-	-	-	-	-
ENSOCUG00000003185	1806.65	687.068	0.380298	-1.3948	0.0144236	0.768857	CSPG4	GO:0000187;GO:0001726;GO:0005654;GO:0005886;GO:0005886;GO:0006929;GO:0007169;GO:0008283;GO:0008347;GO:0015026;GO:0019901;GO:0035556;GO:0042995;GO:0048008;GO:0050731;GO:0097178;	GO:0000187//obsolete activation of MAPK activity;GO:0006929//substrate-dependent cell migration;GO:0007169//transmembrane receptor protein tyrosine kinase signaling pathway;GO:0008283//cell population proliferation;GO:0008347//glial cell migration;GO:0035556//intracellular signal transduction;GO:0048008//platelet-derived growth factor receptor signaling pathway;GO:0050731//positive regulation of …	GO:0001726//ruffle;GO:0005654//nucleoplasm;GO:0005886//plasma membrane;GO:0005886//plasma membrane;GO:0042995//cell projection;	GO:0015026//coreceptor activity;GO:0019901//protein kinase binding;	-	-
ENSOCUG00000007795	864.809	314.286	0.363417	-1.4603	0.0146673	0.768857	SERPINB10	GO:0005615;GO:0005654;GO:0005829;	-	GO:0005615//extracellular space;GO:0005654//nucleoplasm;GO:0005829//cytosol;	-	K13963	ko05146(Amoebiasis)
ENSOCUG00000007985	1101.84	140.561	0.127569	-2.97065	0.0147635	0.768857	STC2	GO:0005179;GO:0005576;GO:0005783;GO:0010629;GO:0019899;GO:0020037;GO:0042803;GO:0046885;GO:0048471;	GO:0010629//negative regulation of gene expression;GO:0046885//regulation of hormone biosynthetic process;	GO:0005576//extracellular region;GO:0005783//endoplasmic reticulum;GO:0048471//perinuclear region of cytoplasm;	GO:0005179//hormone activity;GO:0019899//enzyme binding;GO:0020037//heme binding;GO:0042803//protein homodimerization activity;	-	-
ENSOCUG00000016877	40.5819	10.9953	0.270941	-1.88395	0.014852	0.769419	-	GO:0005509;GO:0005886;GO:0007155;GO:0007156;GO:0016020;	GO:0007155//cell adhesion;GO:0007156//homophilic cell adhesion via plasma membrane adhesion molecules;	GO:0005886//plasma membrane;GO:0016020//membrane;	GO:0005509//calcium ion binding;	K16498	-
ENSOCUG00000000468	168.347	79.9734	0.475052	-1.07384	0.0148944	0.769419	PINX1	GO:0000976;GO:0000981;GO:0003700;GO:0005634;GO:0005737;GO:0006357;GO:0043565;GO:0045893;	GO:0006357//regulation of transcription by RNA polymerase II;GO:0045893//positive regulation of transcription, DNA-templated;	GO:0005634//nucleus;GO:0005737//cytoplasm;	GO:0000976//transcription cis-regulatory region binding;GO:0000981//DNA-binding transcription factor activity, RNA polymerase II-specific;GO:0003700//DNA-binding transcription factor activity;GO:0043565//sequence-specific DNA binding;	-	-
ENSOCUG00000004066	329.966	124.367	0.376909	-1.40771	0.0152634	0.779742	LZTS3	GO:0014069;GO:0014069;	-	GO:0014069//postsynaptic density;GO:0014069//postsynaptic density;	-	-	-
ENSOCUG00000013515	97.2081	20.1654	0.207446	-2.26919	0.0155512	0.782499	-	GO:0005515;	-	-	GO:0005515//protein binding;	-	-
ENSOCUG00000005770	108.012	46.5101	0.430603	-1.21557	0.0155671	0.782499	MFSD13A	-	-	-	-	-	-
ENSOCUG00000010207	31.3557	7.07571	0.22566	-2.14778	0.015618	0.782499	MYH13	GO:0003774;GO:0005515;GO:0005524;GO:0009267;GO:0016459;GO:0030016;GO:0051015;	GO:0009267//cellular response to starvation;	GO:0016459//myosin complex;GO:0030016//myofibril;	GO:0003774//cytoskeletal motor activity;GO:0005515//protein binding;GO:0005524//ATP binding;GO:0051015//actin filament binding;	K24220	-
ENSOCUG00000014951	10807.8	4534.61	0.419567	-1.25303	0.0156735	0.7826	ITGB4	GO:0001664;GO:0005515;GO:0005604;GO:0005730;GO:0005886;GO:0005886;GO:0006914;GO:0007154;GO:0007155;GO:0007160;GO:0007160;GO:0007229;GO:0008305;GO:0008305;GO:0009611;GO:0009925;GO:0009986;GO:0009986;GO:0016021;GO:0022011;GO:0030054;GO:0030056;GO:0030056;GO:0031252;GO:0031581;GO:0031581;GO:0031965;GO:0031994;GO:0032290;GO:0035878;GO:0038132;GO:0043235;GO:0043589;GO:0046847;GO:0048333;GO:0048870;GO:…	GO:0006914//autophagy;GO:0007154//cell communication;GO:0007155//cell adhesion;GO:0007160//cell-matrix adhesion;GO:0007160//cell-matrix adhesion;GO:0007229//integrin-mediated signaling pathway;GO:0009611//response to wounding;GO:0022011//myelination in peripheral nervous system;GO:0031581//hemidesmosome assembly;GO:0031581//hemidesmosome assembly;GO:0032290//peripheral nervous system myelin forma…	GO:0005604//basement membrane;GO:0005730//nucleolus;GO:0005886//plasma membrane;GO:0005886//plasma membrane;GO:0008305//integrin complex;GO:0008305//integrin complex;GO:0009925//basal plasma membrane;GO:0009986//cell surface;GO:0009986//cell surface;GO:0016021//integral component of membrane;GO:0030054//cell junction;GO:0030056//hemidesmosome;GO:0030056//hemidesmosome;GO:0031252//cell leading edg…	GO:0001664//G protein-coupled receptor binding;GO:0005515//protein binding;GO:0031994//insulin-like growth factor I binding;GO:0038132//neuregulin binding;GO:0005515//protein binding;GO:0005515//protein binding;GO:0005515//protein binding;GO:0005515//protein binding;GO:0005515//protein binding;GO:0005515//protein binding;	K06525	ko05414(Dilated cardiomyopathy);ko05412(Arrhythmogenic right ventricular cardiomyopathy);ko05410(Hypertrophic cardiomyopathy);ko05165(Human papillomavirus infection);ko04810(Regulation of actin cytoskeleton);ko04512(ECM-receptor interaction);ko04510(Focal adhesion);ko04151(PI3K-Akt signaling pathway)
ENSOCUG00000024264	821.203	401.018	0.48833	-1.03407	0.015764	0.7826	IRX1	GO:0000122;GO:0000981;GO:0001227;GO:0003677;GO:0005634;GO:0006355;GO:0043565;GO:1990837;	GO:0000122//negative regulation of transcription by RNA polymerase II;GO:0006355//regulation of transcription, DNA-templated;	GO:0005634//nucleus;	GO:0000981//DNA-binding transcription factor activity, RNA polymerase II-specific;GO:0001227//DNA-binding transcription repressor activity, RNA polymerase II-specific;GO:0003677//DNA binding;GO:0043565//sequence-specific DNA binding;GO:1990837//sequence-specific double-stranded DNA binding;	-	-
ENSOCUG00000015564	188.123	76.7197	0.407816	-1.29401	0.0159596	0.7826	PLSCR4	GO:0017121;GO:0017128;GO:0017121;GO:0017128;GO:0005886;GO:0017121;GO:0017128;GO:0019899;GO:0042609;GO:0071222;	GO:0017121//plasma membrane phospholipid scrambling;GO:0017121//plasma membrane phospholipid scrambling;GO:0017121//plasma membrane phospholipid scrambling;GO:0071222//cellular response to lipopolysaccharide;	GO:0005886//plasma membrane;	GO:0017128//phospholipid scramblase activity;GO:0017128//phospholipid scramblase activity;GO:0017128//phospholipid scramblase activity;GO:0019899//enzyme binding;GO:0042609//CD4 receptor binding;	-	-
ENSOCUG00000025295	132.27	46.8874	0.354483	-1.49621	0.0161491	0.7826	NTF4	GO:0005102;GO:0005576;GO:0007402;GO:0007616;GO:0008052;GO:0008083;GO:0008344;GO:0008544;GO:0042490;GO:0060384;GO:0060548;GO:0061193;	GO:0007402//ganglion mother cell fate determination;GO:0007616//long-term memory;GO:0008052//sensory organ boundary specification;GO:0008344//adult locomotory behavior;GO:0008544//epidermis development;GO:0042490//mechanoreceptor differentiation;GO:0060384//innervation;GO:0060548//negative regulation of cell death;GO:0061193//taste bud development;	GO:0005576//extracellular region;	GO:0005102//signaling receptor binding;GO:0008083//growth factor activity;	-	-
ENSOCUG00000004834	8884.34	2373.76	0.267185	-1.90409	0.0161726	0.7826	F3	GO:0001938;GO:0002020;GO:0002541;GO:0004252;GO:0005515;GO:0005543;GO:0005615;GO:0006919;GO:0007596;GO:0007596;GO:0009986;GO:0010628;GO:0010641;GO:0016021;GO:0016485;GO:0032757;GO:0045766;GO:0051897;GO:0062023;GO:1905286;GO:0005515;GO:0007596;GO:0016021;	GO:0001938//positive regulation of endothelial cell proliferation;GO:0002541//activation of plasma proteins involved in acute inflammatory response;GO:0006919//activation of cysteine-type endopeptidase activity involved in apoptotic process;GO:0007596//blood coagulation;GO:0007596//blood coagulation;GO:0010628//positive regulation of gene expression;GO:0010641//positive regulation of platelet-der…	GO:0005615//extracellular space;GO:0009986//cell surface;GO:0016021//integral component of membrane;GO:0062023//collagen-containing extracellular matrix;GO:1905286//serine-type peptidase complex;GO:0016021//integral component of membrane;	GO:0002020//protease binding;GO:0004252//serine-type endopeptidase activity;GO:0005515//protein binding;GO:0005543//phospholipid binding;GO:0005515//protein binding;	K03901	ko04933(AGE-RAGE signaling pathway in diabetic complications);ko04610(Complement and coagulation cascades)
ENSOCUG00000013123	147612	55029.2	0.372796	-1.42354	0.0162083	0.7826	KRT15	GO:0005198;GO:0005198;GO:0097110;GO:0005198;GO:0005198;GO:0005198;GO:0005198;GO:0005882;GO:0005198;	-	GO:0005882//intermediate filament;	GO:0005198//structural molecule activity;GO:0005198//structural molecule activity;GO:0097110//scaffold protein binding;GO:0005198//structural molecule activity;GO:0005198//structural molecule activity;GO:0005198//structural molecule activity;GO:0005198//structural molecule activity;GO:0005198//structural molecule activity;	-	-
ENSOCUG00000002197	272.452	91.7801	0.336867	-1.56975	0.0162168	0.7826	ITGB8	GO:0001570;GO:0001573;GO:0006955;GO:0007155;GO:0007160;GO:0007179;GO:0007229;GO:0008305;GO:0009615;GO:0009986;GO:0010628;GO:0010629;GO:0034686;GO:0038023;GO:0045766;GO:0051216;GO:0060022;GO:0061520;GO:1901388;GO:1990430;GO:0007155;GO:0007160;GO:0007229;GO:0008305;GO:0038023;GO:0007155;GO:0007160;GO:0007229;GO:0008305;GO:0038023;GO:0007155;GO:0007160;GO:0007229;GO:0008305;GO:0038023;	GO:0001570//vasculogenesis;GO:0001573//ganglioside metabolic process;GO:0006955//immune response;GO:0007155//cell adhesion;GO:0007160//cell-matrix adhesion;GO:0007179//transforming growth factor beta receptor signaling pathway;GO:0007229//integrin-mediated signaling pathway;GO:0009615//response to virus;GO:0010628//positive regulation of gene expression;GO:0010629//negative regulation of gene exp…	GO:0008305//integrin complex;GO:0009986//cell surface;GO:0034686//integrin alphav-beta8 complex;GO:0008305//integrin complex;GO:0008305//integrin complex;GO:0008305//integrin complex;	GO:0038023//signaling receptor activity;GO:1990430//extracellular matrix protein binding;GO:0038023//signaling receptor activity;GO:0038023//signaling receptor activity;GO:0038023//signaling receptor activity;	K06591	ko05414(Dilated cardiomyopathy);ko05412(Arrhythmogenic right ventricular cardiomyopathy);ko05410(Hypertrophic cardiomyopathy);ko05165(Human papillomavirus infection);ko04810(Regulation of actin cytoskeleton);ko04514(Cell adhesion molecules);ko04512(ECM-receptor interaction);ko04510(Focal adhesion);ko04151(PI3K-Akt signaling pathway)
ENSOCUG00000004841	2831.98	1037.08	0.366202	-1.44929	0.0162322	0.7826	DKK3	GO:0005576;GO:0007275;GO:0030178;GO:0005576;GO:0007275;GO:0030178;	GO:0007275//multicellular organism development;GO:0030178//negative regulation of Wnt signaling pathway;GO:0007275//multicellular organism development;GO:0030178//negative regulation of Wnt signaling pathway;	GO:0005576//extracellular region;GO:0005576//extracellular region;	-	-	-
ENSOCUG00000023952	174.613	45.8567	0.262619	-1.92896	0.016518	0.7826	NTNG1	GO:0005886;GO:0050839;GO:0098632;GO:0099560;	GO:0099560//synaptic membrane adhesion;	GO:0005886//plasma membrane;	GO:0050839//cell adhesion molecule binding;GO:0098632//cell-cell adhesion mediator activity;	K07522	ko04514(Cell adhesion molecules);ko04360(Axon guidance)
ENSOCUG00000012016	1678.88	501.905	0.298952	-1.74201	0.0168364	0.7826	SEMA3D	GO:0005515;GO:0030215;GO:0005515;GO:0030215;	-	-	GO:0005515//protein binding;GO:0030215//semaphorin receptor binding;GO:0005515//protein binding;GO:0030215//semaphorin receptor binding;	K06840	ko04360(Axon guidance)
ENSOCUG00000009266	132.095	60.1085	0.455039	-1.13594	0.0168506	0.7826	CAND2	GO:0010265;GO:0005634;GO:0005829;GO:0010265;GO:0017025;	GO:0010265//SCF complex assembly;GO:0010265//SCF complex assembly;	GO:0005634//nucleus;GO:0005829//cytosol;	GO:0017025//TBP-class protein binding;	K24172	-
ENSOCUG00000016192	53.354	11.0873	0.207807	-2.26669	0.0169376	0.7826	CYSLTR1	GO:0002437;GO:0004930;GO:0004974;GO:0004974;GO:0005887;GO:0006816;GO:0006935;GO:0007166;GO:0007186;GO:0016021;	GO:0002437//inflammatory response to antigenic stimulus;GO:0006816//calcium ion transport;GO:0006935//chemotaxis;GO:0007166//cell surface receptor signaling pathway;GO:0007186//G protein-coupled receptor signaling pathway;	GO:0005887//integral component of plasma membrane;GO:0016021//integral component of membrane;	GO:0004930//G protein-coupled receptor activity;GO:0004974//leukotriene receptor activity;GO:0004974//leukotriene receptor activity;	K04322	ko04080(Neuroactive ligand-receptor interaction);ko04020(Calcium signaling pathway)
ENSOCUG00000012713	20.7186	3.29393	0.158984	-2.65304	0.0171089	0.7826	-	GO:0005576;GO:0008083;GO:0005576;GO:0008083;GO:0005576;GO:0008083;GO:0005576;GO:0008083;GO:0005576;GO:0008083;GO:0005576;GO:0008083;GO:0005576;GO:0008083;	-	GO:0005576//extracellular region;GO:0005576//extracellular region;GO:0005576//extracellular region;GO:0005576//extracellular region;GO:0005576//extracellular region;GO:0005576//extracellular region;GO:0005576//extracellular region;	GO:0008083//growth factor activity;GO:0008083//growth factor activity;GO:0008083//growth factor activity;GO:0008083//growth factor activity;GO:0008083//growth factor activity;GO:0008083//growth factor activity;GO:0008083//growth factor activity;	K22413	-
ENSOCUG00000003049	28836.8	8418.34	0.291931	-1.7763	0.01721	0.7826	COL17A1	GO:0030056;GO:0030056;GO:0031581;	GO:0031581//hemidesmosome assembly;	GO:0030056//hemidesmosome;GO:0030056//hemidesmosome;	-	K07603	ko04974(Protein digestion and absorption)
ENSOCUG00000012051	2490.98	938.495	0.376758	-1.40829	0.017406	0.7826	ANKH	GO:0005315;GO:0005886;GO:0005887;GO:0015114;GO:0016021;GO:0016021;GO:0016021;GO:0030500;GO:0030504;GO:0030504;GO:0035435;	GO:0030500//regulation of bone mineralization;GO:0035435//phosphate ion transmembrane transport;	GO:0005886//plasma membrane;GO:0005887//integral component of plasma membrane;GO:0016021//integral component of membrane;GO:0016021//integral component of membrane;GO:0016021//integral component of membrane;	GO:0005315//inorganic phosphate transmembrane transporter activity;GO:0015114//phosphate ion transmembrane transporter activity;GO:0030504//inorganic diphosphate transmembrane transporter activity;GO:0030504//inorganic diphosphate transmembrane transporter activity;	K22734	-
ENSOCUG00000017372	166.702	80.225	0.481247	-1.05515	0.0174544	0.7826	KLHL29	GO:0005515;GO:0005515;	-	-	GO:0005515//protein binding;GO:0005515//protein binding;	K10465	-
ENSOCUG00000006182	66.1765	5.44179	0.0822316	-3.60416	0.0175197	0.7826	-	GO:0007217;GO:0007217;GO:0007217;GO:0007217;	GO:0007217//tachykinin receptor signaling pathway;GO:0007217//tachykinin receptor signaling pathway;GO:0007217//tachykinin receptor signaling pathway;GO:0007217//tachykinin receptor signaling pathway;	-	-	K05239	ko04080(Neuroactive ligand-receptor interaction)
ENSOCUG00000006769	17.742	0.658223	0.0370998	-4.75245	0.0175488	0.7826	-	GO:0016021;	-	GO:0016021//integral component of membrane;	-	-	-
ENSOCUG00000005568	31.0172	7.79822	0.251416	-1.99185	0.0181456	0.788557	GBA3	GO:0004553;GO:0005975;GO:0004553;GO:0005975;GO:0004553;GO:0005975;GO:0004553;GO:0005975;GO:0004553;GO:0005975;GO:0004553;GO:0005975;	GO:0005975//carbohydrate metabolic process;GO:0005975//carbohydrate metabolic process;GO:0005975//carbohydrate metabolic process;GO:0005975//carbohydrate metabolic process;GO:0005975//carbohydrate metabolic process;GO:0005975//carbohydrate metabolic process;	-	GO:0004553//hydrolase activity, hydrolyzing O-glycosyl compounds;GO:0004553//hydrolase activity, hydrolyzing O-glycosyl compounds;GO:0004553//hydrolase activity, hydrolyzing O-glycosyl compounds;GO:0004553//hydrolase activity, hydrolyzing O-glycosyl compounds;GO:0004553//hydrolase activity, hydrolyzing O-glycosyl compounds;GO:0004553//hydrolase activity, hydrolyzing O-glycosyl compounds;	K05350	ko00500(Starch and sucrose metabolism)
ENSOCUG00000027827	764.873	266.239	0.348083	-1.5225	0.0182028	0.788557	-	GO:0005041;GO:0005041;GO:0005044;GO:0005044;GO:0005125;GO:0005615;GO:0006898;GO:0006898;GO:0006935;GO:0006935;GO:0006935;GO:0007165;GO:0008009;GO:0008009;GO:0016020;GO:0016021;GO:0030307;GO:0030307;GO:0030335;GO:0030335;GO:0034097;GO:0034097;GO:0034341;GO:0034341;GO:0034612;GO:0034612;GO:0048247;GO:0048247;	GO:0006898//receptor-mediated endocytosis;GO:0006898//receptor-mediated endocytosis;GO:0006935//chemotaxis;GO:0006935//chemotaxis;GO:0006935//chemotaxis;GO:0007165//signal transduction;GO:0030307//positive regulation of cell growth;GO:0030307//positive regulation of cell growth;GO:0030335//positive regulation of cell migration;GO:0030335//positive regulation of cell migration;GO:0034097//response…	GO:0005615//extracellular space;GO:0016020//membrane;GO:0016021//integral component of membrane;	GO:0005041//low-density lipoprotein particle receptor activity;GO:0005041//low-density lipoprotein particle receptor activity;GO:0005044//scavenger receptor activity;GO:0005044//scavenger receptor activity;GO:0005125//cytokine activity;GO:0008009//chemokine activity;GO:0008009//chemokine activity;	-	-
ENSOCUG00000007492	704.413	227.313	0.322699	-1.63174	0.0182425	0.788557	LMOD1	GO:0003779;GO:0005523;GO:0006936;GO:0051694;GO:0003779;GO:0005523;GO:0006936;GO:0051694;	GO:0006936//muscle contraction;GO:0051694//pointed-end actin filament capping;GO:0006936//muscle contraction;GO:0051694//pointed-end actin filament capping;	-	GO:0003779//actin binding;GO:0005523//tropomyosin binding;GO:0003779//actin binding;GO:0005523//tropomyosin binding;	K22030	-
ENSOCUG00000024161	186.674	68.5943	0.367455	-1.44436	0.0182559	0.788557	KCNJ15	GO:0005242;GO:0006813;GO:0016020;GO:0016021;	GO:0006813//potassium ion transport;	GO:0016020//membrane;GO:0016021//integral component of membrane;	GO:0005242//inward rectifier potassium channel activity;	K05008	ko04971(Gastric acid secretion)
ENSOCUG00000023406	57.0273	20.2735	0.355506	-1.49206	0.0183462	0.788557	PPP1R14A	GO:0005737;GO:0042325;GO:0004864;GO:0005737;GO:0005737;GO:0032515;GO:0042325;GO:0042325;	GO:0042325//regulation of phosphorylation;GO:0032515//negative regulation of phosphoprotein phosphatase activity;GO:0042325//regulation of phosphorylation;GO:0042325//regulation of phosphorylation;	GO:0005737//cytoplasm;GO:0005737//cytoplasm;GO:0005737//cytoplasm;	GO:0004864//protein phosphatase inhibitor activity;	K12328	ko04270(Vascular smooth muscle contraction)
ENSOCUG00000006729	235.563	74.7698	0.317409	-1.65559	0.0184029	0.788953	GRK3	GO:0004672;GO:0004674;GO:0004703;GO:0004703;GO:0005524;GO:0006468;GO:0007165;GO:0031623;GO:0004672;GO:0004703;GO:0005524;GO:0006468;GO:0007165;	GO:0006468//protein phosphorylation;GO:0007165//signal transduction;GO:0031623//receptor internalization;GO:0006468//protein phosphorylation;GO:0007165//signal transduction;	-	GO:0004672//protein kinase activity;GO:0004674//protein serine/threonine kinase activity;GO:0004703//G protein-coupled receptor kinase activity;GO:0004703//G protein-coupled receptor kinase activity;GO:0005524//ATP binding;GO:0004672//protein kinase activity;GO:0004703//G protein-coupled receptor kinase activity;GO:0005524//ATP binding;	K00910	ko05032(Morphine addiction);ko04740(Olfactory transduction);ko04724(Glutamatergic synapse);ko04340(Hedgehog signaling pathway);ko04144(Endocytosis);ko04062(Chemokine signaling pathway)
ENSOCUG00000028091	115.842	52.2163	0.450753	-1.14959	0.0186245	0.792148	THNSL2	GO:0009071;GO:0016311;GO:0030170;GO:0046360;GO:0070905;	GO:0009071//serine family amino acid catabolic process;GO:0016311//dephosphorylation;GO:0046360//2-oxobutyrate biosynthetic process;	-	GO:0030170//pyridoxal phosphate binding;GO:0070905//serine binding;	K06037	-
ENSOCUG00000009909	1351.8	597.921	0.442316	-1.17685	0.0186877	0.792148	PHYHIP	GO:0005515;GO:0005515;GO:0005737;GO:0008104;GO:1990782;	GO:0008104//protein localization;	GO:0005737//cytoplasm;	GO:0005515//protein binding;GO:0005515//protein binding;GO:1990782//protein tyrosine kinase binding;	-	-
ENSOCUG00000006343	387.932	105.507	0.271974	-1.87846	0.0191068	0.794324	KLF9	GO:0005634;GO:0005654;GO:0005829;GO:0005886;GO:0007623;GO:0010839;GO:0071387;GO:0097067;	GO:0007623//circadian rhythm;GO:0010839//negative regulation of keratinocyte proliferation;GO:0071387//cellular response to cortisol stimulus;GO:0097067//cellular response to thyroid hormone stimulus;	GO:0005634//nucleus;GO:0005654//nucleoplasm;GO:0005829//cytosol;GO:0005886//plasma membrane;	-	K09208	-
ENSOCUG00000000736	24.2434	4.3749	0.180457	-2.47027	0.0193115	0.794324	ADAM11	GO:0004222;GO:0006508;GO:0008237;GO:0004222;GO:0006508;GO:0008237;	GO:0006508//proteolysis;GO:0006508//proteolysis;	-	GO:0004222//metalloendopeptidase activity;GO:0008237//metallopeptidase activity;GO:0004222//metalloendopeptidase activity;GO:0008237//metallopeptidase activity;	K16067	-
ENSOCUG00000031729	375.241	117.026	0.311868	-1.68099	0.019481	0.794324	LCE1C	GO:0008544;	GO:0008544//epidermis development;	-	-	-	-
ENSOCUG00000004124	363.809	148.56	0.408346	-1.29213	0.0195274	0.794324	TMEM117	GO:0005783;GO:0005886;GO:0070059;	GO:0070059//intrinsic apoptotic signaling pathway in response to endoplasmic reticulum stress;	GO:0005783//endoplasmic reticulum;GO:0005886//plasma membrane;	-	-	-
ENSOCUG00000009044	579.485	201.981	0.348553	-1.52055	0.019568	0.794324	CIART	GO:0000976;GO:0000978;GO:0005634;GO:0032922;GO:0032922;GO:0045475;GO:0045892;GO:0070888;GO:0000976;GO:0032922;	GO:0032922//circadian regulation of gene expression;GO:0032922//circadian regulation of gene expression;GO:0045475//locomotor rhythm;GO:0045892//negative regulation of transcription, DNA-templated;GO:0032922//circadian regulation of gene expression;	GO:0005634//nucleus;	GO:0000976//transcription cis-regulatory region binding;GO:0000978//RNA polymerase II cis-regulatory region sequence-specific DNA binding;GO:0070888//E-box binding;GO:0000976//transcription cis-regulatory region binding;	K21599	-
ENSOCUG00000027080	34.9082	9.61778	0.275516	-1.85979	0.0196289	0.794324	NRIP2	GO:0005737;	-	GO:0005737//cytoplasm;	-	K13215	-
ENSOCUG00000002626	419.628	172.234	0.410446	-1.28474	0.0197051	0.794324	LMO1	GO:0000122;GO:0005634;GO:0045944;GO:0045944;GO:0046013;	GO:0000122//negative regulation of transcription by RNA polymerase II;GO:0045944//positive regulation of transcription by RNA polymerase II;GO:0045944//positive regulation of transcription by RNA polymerase II;GO:0046013//regulation of T cell homeostatic proliferation;	GO:0005634//nucleus;	-	K24098	-
ENSOCUG00000022248	123.371	18.3772	0.148958	-2.74702	0.0197282	0.794324	RUFY4	GO:0000045;GO:0005776;GO:0016239;GO:0016239;GO:0032266;GO:0071353;GO:0071353;	GO:0000045//autophagosome assembly;GO:0016239//positive regulation of macroautophagy;GO:0016239//positive regulation of macroautophagy;GO:0071353//cellular response to interleukin-4;GO:0071353//cellular response to interleukin-4;	GO:0005776//autophagosome;	GO:0032266//phosphatidylinositol-3-phosphate binding;	-	-
ENSOCUG00000000847	496.949	140.672	0.28307	-1.82077	0.0197782	0.794324	PTPRD	GO:0004725;GO:0005515;GO:0006470;GO:0016311;GO:0016791;GO:0004725;GO:0005515;GO:0006470;GO:0016311;GO:0016791;GO:0098978;GO:0099545;GO:0099560;GO:1905606;GO:0004725;GO:0005515;GO:0006470;GO:0016311;GO:0016791;GO:0004725;GO:0005515;GO:0006470;GO:0016311;GO:0016791;GO:0004725;GO:0005515;GO:0006470;GO:0016311;GO:0016791;GO:0004725;GO:0005515;GO:0006470;GO:0016311;GO:0016791;GO:0004725;GO:0005515;GO:…	GO:0006470//protein dephosphorylation;GO:0016311//dephosphorylation;GO:0006470//protein dephosphorylation;GO:0016311//dephosphorylation;GO:0099545//trans-synaptic signaling by trans-synaptic complex;GO:0099560//synaptic membrane adhesion;GO:1905606//regulation of presynapse assembly;GO:0006470//protein dephosphorylation;GO:0016311//dephosphorylation;GO:0006470//protein dephosphorylation;GO:001631…	GO:0098978//glutamatergic synapse;	GO:0004725//protein tyrosine phosphatase activity;GO:0005515//protein binding;GO:0016791//phosphatase activity;GO:0004725//protein tyrosine phosphatase activity;GO:0005515//protein binding;GO:0016791//phosphatase activity;GO:0004725//protein tyrosine phosphatase activity;GO:0005515//protein binding;GO:0016791//phosphatase activity;GO:0004725//protein tyrosine phosphatase activity;GO:0005515//prot…	K06777	-
ENSOCUG00000009999	485.794	231.099	0.475714	-1.07183	0.0199664	0.794324	-	-	-	-	-	-	-
ENSOCUG00000010773	272.464	72.2663	0.265232	-1.91467	0.0200172	0.794324	IRAG1	-	-	-	-	K12337	ko04270(Vascular smooth muscle contraction);ko04022(cGMP-PKG signaling pathway)
ENSOCUG00000009174	8.21126	0	0	-Inf	0.0202665	0.795078	CDHR4	GO:0005509;GO:0007156;GO:0016020;	GO:0007156//homophilic cell adhesion via plasma membrane adhesion molecules;	GO:0016020//membrane;	GO:0005509//calcium ion binding;	K16504	-
ENSOCUG00000014768	90.2721	24.9796	0.276714	-1.85353	0.0204183	0.79915	NRCAM	GO:0005515;GO:0005886;GO:0007155;GO:0007411;GO:0005515;GO:0005886;GO:0007155;GO:0007411;GO:0005515;GO:0005886;GO:0007155;GO:0007411;GO:0005515;GO:0005886;GO:0007155;GO:0007411;GO:0005515;GO:0005886;GO:0007155;GO:0007411;GO:0001525;GO:0005515;GO:0005886;GO:0007155;GO:0007411;GO:0030506;GO:0045162;GO:0005515;GO:0005886;GO:0007155;GO:0007411;	GO:0007155//cell adhesion;GO:0007411//axon guidance;GO:0007155//cell adhesion;GO:0007411//axon guidance;GO:0007155//cell adhesion;GO:0007411//axon guidance;GO:0007155//cell adhesion;GO:0007411//axon guidance;GO:0007155//cell adhesion;GO:0007411//axon guidance;GO:0001525//angiogenesis;GO:0007155//cell adhesion;GO:0007411//axon guidance;GO:0045162//clustering of voltage-gated sodium channels;GO:000…	GO:0005886//plasma membrane;GO:0005886//plasma membrane;GO:0005886//plasma membrane;GO:0005886//plasma membrane;GO:0005886//plasma membrane;GO:0005886//plasma membrane;GO:0005886//plasma membrane;	GO:0005515//protein binding;GO:0005515//protein binding;GO:0005515//protein binding;GO:0005515//protein binding;GO:0005515//protein binding;GO:0005515//protein binding;GO:0030506//ankyrin binding;GO:0005515//protein binding;	K06756	ko04514(Cell adhesion molecules)
ENSOCUG00000028108	8.6619	0	0	-Inf	0.0207443	0.802465	UBD	GO:0001650;GO:0005515;GO:0005634;GO:0005634;GO:0005654;GO:0005737;GO:0006511;GO:0006511;GO:0016235;GO:0016567;GO:0016567;GO:0034341;GO:0034341;GO:0034612;GO:0034612;GO:0034612;GO:0043011;GO:0043065;GO:0043065;GO:0043123;GO:0043123;GO:0070628;GO:0070628;GO:0070842;GO:1901990;	GO:0006511//ubiquitin-dependent protein catabolic process;GO:0006511//ubiquitin-dependent protein catabolic process;GO:0016567//protein ubiquitination;GO:0016567//protein ubiquitination;GO:0034341//response to interferon-gamma;GO:0034341//response to interferon-gamma;GO:0034612//response to tumor necrosis factor;GO:0034612//response to tumor necrosis factor;GO:0034612//response to tumor necrosis …	GO:0001650//fibrillar center;GO:0005634//nucleus;GO:0005634//nucleus;GO:0005654//nucleoplasm;GO:0005737//cytoplasm;GO:0016235//aggresome;	GO:0005515//protein binding;GO:0070628//proteasome binding;GO:0070628//proteasome binding;	-	-
ENSOCUG00000007857	108.114	42.5993	0.394022	-1.34365	0.0210102	0.80712	LRRK2	GO:0000149;GO:0000165;GO:0000186;GO:0000187;GO:0000287;GO:0001933;GO:0001934;GO:0003779;GO:0003924;GO:0004672;GO:0004672;GO:0004672;GO:0004674;GO:0004674;GO:0004708;GO:0005096;GO:0005515;GO:0005524;GO:0005525;GO:0005525;GO:0005737;GO:0005739;GO:0005741;GO:0005743;GO:0005759;GO:0005764;GO:0005768;GO:0005783;GO:0005783;GO:0005794;GO:0005794;GO:0005798;GO:0005802;GO:0005829;GO:0005886;GO:0005886;GO:…	GO:0000165//MAPK cascade;GO:0000186//obsolete activation of MAPKK activity;GO:0000187//obsolete activation of MAPK activity;GO:0001933//negative regulation of protein phosphorylation;GO:0001934//positive regulation of protein phosphorylation;GO:0006468//protein phosphorylation;GO:0006468//protein phosphorylation;GO:0006468//protein phosphorylation;GO:0006606//protein import into nucleus;GO:000689…	GO:0005737//cytoplasm;GO:0005739//mitochondrion;GO:0005741//mitochondrial outer membrane;GO:0005743//mitochondrial inner membrane;GO:0005759//mitochondrial matrix;GO:0005764//lysosome;GO:0005768//endosome;GO:0005783//endoplasmic reticulum;GO:0005783//endoplasmic reticulum;GO:0005794//Golgi apparatus;GO:0005794//Golgi apparatus;GO:0005798//Golgi-associated vesicle;GO:0005802//trans-Golgi network;G…	GO:0000149//SNARE binding;GO:0000287//magnesium ion binding;GO:0003779//actin binding;GO:0003924//GTPase activity;GO:0004672//protein kinase activity;GO:0004672//protein kinase activity;GO:0004672//protein kinase activity;GO:0004674//protein serine/threonine kinase activity;GO:0004674//protein serine/threonine kinase activity;GO:0004708//MAP kinase kinase activity;GO:0005096//GTPase activator act…	K08844	ko05022(Pathways of neurodegeneration - multiple diseases);ko05012(Parkinson disease)
ENSOCUG00000002137	1316.04	621.633	0.472353	-1.08206	0.0213398	0.807181	-	GO:0003983;GO:0006011;GO:0070569;GO:0003983;GO:0006011;GO:0070569;GO:0003983;GO:0006011;GO:0070569;GO:0003983;GO:0006011;GO:0070569;	GO:0006011//UDP-glucose metabolic process;GO:0006011//UDP-glucose metabolic process;GO:0006011//UDP-glucose metabolic process;GO:0006011//UDP-glucose metabolic process;	-	GO:0003983//UTP:glucose-1-phosphate uridylyltransferase activity;GO:0070569//uridylyltransferase activity;GO:0003983//UTP:glucose-1-phosphate uridylyltransferase activity;GO:0070569//uridylyltransferase activity;GO:0003983//UTP:glucose-1-phosphate uridylyltransferase activity;GO:0070569//uridylyltransferase activity;GO:0003983//UTP:glucose-1-phosphate uridylyltransferase activity;GO:0070569//urid…	K00963	ko00520(Amino sugar and nucleotide sugar metabolism);ko00500(Starch and sucrose metabolism);ko00052(Galactose metabolism);ko00040(Pentose and glucuronate interconversions)
ENSOCUG00000013680	769.909	308.861	0.401165	-1.31773	0.0214766	0.807181	PHF1	GO:0001226;GO:0005634;GO:0005654;GO:0005813;GO:0006974;GO:0006974;GO:0031060;GO:0035064;GO:0035064;GO:0035098;GO:0035861;GO:0042802;GO:0061086;GO:0061087;GO:1990226;GO:0006974;GO:0031060;GO:0035064;GO:0006974;GO:0031060;GO:0035064;	GO:0006974//cellular response to DNA damage stimulus;GO:0006974//cellular response to DNA damage stimulus;GO:0031060//regulation of histone methylation;GO:0061086//negative regulation of histone H3-K27 methylation;GO:0061087//positive regulation of histone H3-K27 methylation;GO:0006974//cellular response to DNA damage stimulus;GO:0031060//regulation of histone methylation;GO:0006974//cellular res…	GO:0005634//nucleus;GO:0005654//nucleoplasm;GO:0005813//centrosome;GO:0035098//ESC/E(Z) complex;GO:0035861//site of double-strand break;	GO:0001226//transcription corepressor binding;GO:0035064//methylated histone binding;GO:0035064//methylated histone binding;GO:0042802//identical protein binding;GO:1990226//histone methyltransferase binding;GO:0035064//methylated histone binding;GO:0035064//methylated histone binding;	K11467	-
ENSOCUG00000024700	675.372	243.86	0.361075	-1.46963	0.0216823	0.807181	-	GO:0008289;GO:0008289;	-	-	GO:0008289//lipid binding;GO:0008289//lipid binding;	-	-
ENSOCUG00000012977	28.6639	7.04235	0.245687	-2.02511	0.0217072	0.807181	C11orf52	-	-	-	-	-	-
ENSOCUG00000005324	191.059	89.772	0.469866	-1.08968	0.0218372	0.807181	MAP1A	GO:0000226;GO:0005874;GO:0008017;	GO:0000226//microtubule cytoskeleton organization;	GO:0005874//microtubule;	GO:0008017//microtubule binding;	K10429	-
ENSOCUG00000017585	199.011	56.9999	0.286415	-1.80382	0.0224412	0.818123	OTULINL	GO:0005635;GO:0005737;GO:0042406;	-	GO:0005635//nuclear envelope;GO:0005737//cytoplasm;GO:0042406//extrinsic component of endoplasmic reticulum membrane;	-	-	-
ENSOCUG00000012640	1292.66	542.687	0.419823	-1.25215	0.0228032	0.819254	CGN	GO:0003774;GO:0016459;	-	GO:0016459//myosin complex;	GO:0003774//cytoskeletal motor activity;	K06102	ko04530(Tight junction)
ENSOCUG00000017421	160862	68188.4	0.423894	-1.23822	0.0228732	0.819254	KRT5	GO:0045095;GO:0045095;GO:0005737;GO:0005882;GO:0005886;GO:0045095;GO:0045095;GO:0045095;GO:0097110;GO:0045095;	-	GO:0045095//keratin filament;GO:0045095//keratin filament;GO:0005737//cytoplasm;GO:0005882//intermediate filament;GO:0005886//plasma membrane;GO:0045095//keratin filament;GO:0045095//keratin filament;GO:0045095//keratin filament;GO:0045095//keratin filament;	GO:0097110//scaffold protein binding;	K07605	-
ENSOCUG00000022473	487.552	173.976	0.356835	-1.48667	0.0229354	0.819254	-	GO:0005102;GO:0005576;GO:0007275;GO:0016055;	GO:0007275//multicellular organism development;GO:0016055//Wnt signaling pathway;	GO:0005576//extracellular region;	GO:0005102//signaling receptor binding;	K00408	ko05226(Gastric cancer);ko05225(Hepatocellular carcinoma);ko05224(Breast cancer);ko05217(Basal cell carcinoma);ko05205(Proteoglycans in cancer);ko05200(Pathways in cancer);ko05165(Human papillomavirus infection);ko05022(Pathways of neurodegeneration - multiple diseases);ko05010(Alzheimer disease);ko04934(Cushing syndrome);ko04919(Thyroid hormone signaling pathway);ko04916(Melanogenesis);ko04550(S…
ENSOCUG00000021712	1937.91	865.178	0.446448	-1.16344	0.0230952	0.819254	NFKB1	GO:0000122;GO:0000976;GO:0000977;GO:0000978;GO:0000978;GO:0001227;GO:0001228;GO:0001818;GO:0003677;GO:0003677;GO:0003682;GO:0003700;GO:0003700;GO:0005515;GO:0005634;GO:0005634;GO:0005634;GO:0005654;GO:0005737;GO:0005737;GO:0005737;GO:0005739;GO:0005829;GO:0005829;GO:0006355;GO:0006357;GO:0007165;GO:0008134;GO:0010629;GO:0010956;GO:0032695;GO:0035994;GO:0042802;GO:0042805;GO:0043565;GO:0045892;GO:…	GO:0000122//negative regulation of transcription by RNA polymerase II;GO:0001818//negative regulation of cytokine production;GO:0006355//regulation of transcription, DNA-templated;GO:0006357//regulation of transcription by RNA polymerase II;GO:0007165//signal transduction;GO:0010629//negative regulation of gene expression;GO:0010956//negative regulation of calcidiol 1-monooxygenase activity;GO:00…	GO:0005634//nucleus;GO:0005634//nucleus;GO:0005634//nucleus;GO:0005654//nucleoplasm;GO:0005737//cytoplasm;GO:0005737//cytoplasm;GO:0005737//cytoplasm;GO:0005739//mitochondrion;GO:0005829//cytosol;GO:0005829//cytosol;	GO:0000976//transcription cis-regulatory region binding;GO:0000977//RNA polymerase II transcription regulatory region sequence-specific DNA binding;GO:0000978//RNA polymerase II cis-regulatory region sequence-specific DNA binding;GO:0000978//RNA polymerase II cis-regulatory region sequence-specific DNA binding;GO:0001227//DNA-binding transcription repressor activity, RNA polymerase II-specific;GO…	K02580	ko05418(Fluid shear stress and atherosclerosis);ko05417(Lipid and atherosclerosis);ko05415(Diabetic cardiomyopathy);ko05321(Inflammatory bowel disease);ko05235(PD-L1 expression and PD-1 checkpoint pathway in cancer);ko05222(Small cell lung cancer);ko05221(Acute myeloid leukemia);ko05220(Chronic myeloid leukemia);ko05215(Prostate cancer);ko05212(Pancreatic cancer);ko05208(Chemical carcinogenesis -…
ENSOCUG00000010941	1071.69	428.274	0.399625	-1.32328	0.0231872	0.819254	CPXM2	GO:0004181;GO:0006508;GO:0008270;	GO:0006508//proteolysis;	-	GO:0004181//metallocarboxypeptidase activity;GO:0008270//zinc ion binding;	K08639	-
ENSOCUG00000011482	12816.9	3138.2	0.244849	-2.03003	0.0233957	0.819254	POSTN	GO:0005515;GO:0005515;GO:0005515;GO:0005515;GO:0005515;GO:0005515;GO:0005515;GO:0005515;GO:0005802;GO:0007155;GO:0046872;GO:0062023;GO:0071307;	GO:0007155//cell adhesion;GO:0071307//cellular response to vitamin K;	GO:0005802//trans-Golgi network;GO:0062023//collagen-containing extracellular matrix;	GO:0005515//protein binding;GO:0005515//protein binding;GO:0005515//protein binding;GO:0005515//protein binding;GO:0005515//protein binding;GO:0005515//protein binding;GO:0005515//protein binding;GO:0005515//protein binding;GO:0046872//metal ion binding;	K24790	-
ENSOCUG00000022245	118.112	55.8907	0.4732	-1.07948	0.0234758	0.819254	NDRG4	GO:0005737;GO:0005737;GO:0008542;GO:0010642;GO:0014912;GO:0016323;GO:0031253;GO:0048278;GO:0048662;GO:0060973;GO:0070374;GO:2001135;	GO:0008542//visual learning;GO:0010642//negative regulation of platelet-derived growth factor receptor signaling pathway;GO:0014912//negative regulation of smooth muscle cell migration;GO:0048278//vesicle docking;GO:0048662//negative regulation of smooth muscle cell proliferation;GO:0060973//cell migration involved in heart development;GO:0070374//positive regulation of ERK1 and ERK2 cascade;GO:2…	GO:0005737//cytoplasm;GO:0005737//cytoplasm;GO:0016323//basolateral plasma membrane;GO:0031253//cell projection membrane;	-	-	-
ENSOCUG00000000981	785.103	257.46	0.327931	-1.60853	0.0236112	0.819254	-	-	-	-	-	K24222	ko00562(Inositol phosphate metabolism)
ENSOCUG00000017191	67.0346	26.0167	0.388109	-1.36547	0.0237104	0.819254	ART4	GO:0003956;GO:0006471;GO:0003956;GO:0006471;	GO:0006471//protein ADP-ribosylation;GO:0006471//protein ADP-ribosylation;	-	GO:0003956//NAD(P)+-protein-arginine ADP-ribosyltransferase activity;GO:0003956//NAD(P)+-protein-arginine ADP-ribosyltransferase activity;	K06717	-
ENSOCUG00000014944	311.156	99.7421	0.320553	-1.64136	0.0237402	0.819254	ALDOB	GO:0003824;GO:0004332;GO:0006096;GO:0003824;GO:0004332;GO:0006096;	GO:0006096//glycolytic process;GO:0006096//glycolytic process;	-	GO:0003824//catalytic activity;GO:0004332//fructose-bisphosphate aldolase activity;GO:0003824//catalytic activity;GO:0004332//fructose-bisphosphate aldolase activity;	K01623	ko04066(HIF-1 signaling pathway);ko00051(Fructose and mannose metabolism);ko00030(Pentose phosphate pathway);ko00010(Glycolysis / Gluconeogenesis)
ENSOCUG00000006662	27.2737	5.13922	0.188431	-2.40789	0.0240362	0.819254	-	GO:0005634;GO:0005634;GO:0005634;GO:0006355;GO:0006355;GO:0008270;GO:0008270;GO:0046872;	GO:0006355//regulation of transcription, DNA-templated;GO:0006355//regulation of transcription, DNA-templated;	GO:0005634//nucleus;GO:0005634//nucleus;GO:0005634//nucleus;	GO:0008270//zinc ion binding;GO:0008270//zinc ion binding;GO:0046872//metal ion binding;	-	-
ENSOCUG00000027285	7.84292	0	0	-Inf	0.0241733	0.819254	-	GO:0016020;GO:0016021;	-	GO:0016020//membrane;GO:0016021//integral component of membrane;	-	-	-
ENSOCUG00000015320	1588.35	587.271	0.369736	-1.43543	0.0242718	0.819254	COL12A1	GO:0005515;GO:0035987;GO:0005515;GO:0005515;GO:0005515;GO:0005515;GO:0005515;GO:0005515;GO:0005515;GO:0005515;	GO:0035987//endodermal cell differentiation;	-	GO:0005515//protein binding;GO:0005515//protein binding;GO:0005515//protein binding;GO:0005515//protein binding;GO:0005515//protein binding;GO:0005515//protein binding;GO:0005515//protein binding;GO:0005515//protein binding;GO:0005515//protein binding;	K08132	ko04974(Protein digestion and absorption)
ENSOCUG00000026764	2057.16	987.696	0.480127	-1.05851	0.0243451	0.819254	-	GO:0005901;GO:0006363;	GO:0006363//termination of RNA polymerase I transcription;	GO:0005901//caveola;	-	K19387	-
ENSOCUG00000021438	136.939	45.8205	0.334605	-1.57947	0.0245313	0.819254	ADGRE5	GO:0004888;GO:0004930;GO:0005509;GO:0007166;GO:0007186;GO:0016021;GO:0004888;GO:0004930;GO:0005509;GO:0007166;GO:0007186;GO:0016021;	GO:0007166//cell surface receptor signaling pathway;GO:0007186//G protein-coupled receptor signaling pathway;GO:0007166//cell surface receptor signaling pathway;GO:0007186//G protein-coupled receptor signaling pathway;	GO:0016021//integral component of membrane;GO:0016021//integral component of membrane;	GO:0004888//transmembrane signaling receptor activity;GO:0004930//G protein-coupled receptor activity;GO:0005509//calcium ion binding;GO:0004888//transmembrane signaling receptor activity;GO:0004930//G protein-coupled receptor activity;GO:0005509//calcium ion binding;	K08446	-
ENSOCUG00000017310	120.87	33.0446	0.27339	-1.87097	0.0246734	0.819254	SLC6A2	GO:0005328;GO:0005887;GO:0006836;GO:0016020;GO:0016021;GO:0005328;GO:0005887;GO:0006836;GO:0016020;GO:0016021;GO:0003779;GO:0005326;GO:0005328;GO:0005887;GO:0006836;GO:0006836;GO:0008504;GO:0008504;GO:0015844;GO:0016020;GO:0016021;GO:0048265;GO:0051620;GO:0098810;GO:0016021;GO:0016021;	GO:0006836//neurotransmitter transport;GO:0006836//neurotransmitter transport;GO:0006836//neurotransmitter transport;GO:0006836//neurotransmitter transport;GO:0015844//monoamine transport;GO:0048265//response to pain;GO:0051620//norepinephrine uptake;GO:0098810//neurotransmitter reuptake;	GO:0005887//integral component of plasma membrane;GO:0016020//membrane;GO:0016021//integral component of membrane;GO:0005887//integral component of plasma membrane;GO:0016020//membrane;GO:0016021//integral component of membrane;GO:0005887//integral component of plasma membrane;GO:0016020//membrane;GO:0016021//integral component of membrane;GO:0016021//integral component of membrane;GO:0016021//in…	GO:0005328//neurotransmitter:sodium symporter activity;GO:0005328//neurotransmitter:sodium symporter activity;GO:0003779//actin binding;GO:0005326//neurotransmitter transmembrane transporter activity;GO:0005328//neurotransmitter:sodium symporter activity;GO:0008504//monoamine transmembrane transporter activity;GO:0008504//monoamine transmembrane transporter activity;	K05035	ko04721(Synaptic vesicle cycle)
ENSOCUG00000014443	901.49	242.884	0.269425	-1.89205	0.0247443	0.819254	SERPINB7	GO:0005615;GO:0005615;	-	GO:0005615//extracellular space;GO:0005615//extracellular space;	-	K13964	-
ENSOCUG00000016131	1721.22	481.139	0.279534	-1.83891	0.0248171	0.819254	IL20RB	GO:0001808;GO:0002437;GO:0002765;GO:0005515;GO:0032689;GO:0032703;GO:0032733;GO:0032753;GO:0042015;GO:0042130;GO:0048873;GO:0050863;GO:0005515;GO:0005515;	GO:0001808//negative regulation of type IV hypersensitivity;GO:0002437//inflammatory response to antigenic stimulus;GO:0002765//immune response-inhibiting signal transduction;GO:0032689//negative regulation of interferon-gamma production;GO:0032703//negative regulation of interleukin-2 production;GO:0032733//positive regulation of interleukin-10 production;GO:0032753//positive regulation of inter…	-	GO:0005515//protein binding;GO:0042015//interleukin-20 binding;GO:0005515//protein binding;GO:0005515//protein binding;	K05137	ko04630(JAK-STAT signaling pathway);ko04061(Viral protein interaction with cytokine and cytokine receptor);ko04060(Cytokine-cytokine receptor interaction)
ENSOCUG00000005997	56.376	20.9366	0.371374	-1.42906	0.0250979	0.821809	MEIOB	GO:0000712;GO:0000724;GO:0003682;GO:0003697;GO:0005737;GO:0007129;GO:0007140;GO:0007141;GO:0007144;GO:0008310;GO:0009566;	GO:0000712//resolution of meiotic recombination intermediates;GO:0000724//double-strand break repair via homologous recombination;GO:0007129//homologous chromosome pairing at meiosis;GO:0007140//male meiotic nuclear division;GO:0007141//male meiosis I;GO:0007144//female meiosis I;GO:0009566//fertilization;	GO:0005737//cytoplasm;	GO:0003682//chromatin binding;GO:0003697//single-stranded DNA binding;GO:0008310//single-stranded DNA 3'-5' exodeoxyribonuclease activity;	K22420	-
ENSOCUG00000003984	402.293	92.4249	0.229745	-2.12189	0.0251498	0.82189	SLC8A3	GO:0002244;GO:0005432;GO:0005432;GO:0005741;GO:0005789;GO:0005887;GO:0006816;GO:0006851;GO:0006874;GO:0007154;GO:0007611;GO:0007612;GO:0007613;GO:0014069;GO:0014819;GO:0015368;GO:0016020;GO:0016021;GO:0030001;GO:0031226;GO:0031594;GO:0035725;GO:0042383;GO:0042552;GO:0043679;GO:0045202;GO:0048471;GO:0048709;GO:0050808;GO:0051560;GO:0055085;GO:0060291;GO:0070588;GO:0071456;GO:0071901;GO:0098815;GO:…	GO:0002244//hematopoietic progenitor cell differentiation;GO:0006816//calcium ion transport;GO:0006851//mitochondrial calcium ion transmembrane transport;GO:0006874//cellular calcium ion homeostasis;GO:0007154//cell communication;GO:0007611//learning or memory;GO:0007612//learning;GO:0007613//memory;GO:0014819//regulation of skeletal muscle contraction;GO:0030001//metal ion transport;GO:0035725//…	GO:0005741//mitochondrial outer membrane;GO:0005789//endoplasmic reticulum membrane;GO:0005887//integral component of plasma membrane;GO:0014069//postsynaptic density;GO:0016020//membrane;GO:0016021//integral component of membrane;GO:0031226//intrinsic component of plasma membrane;GO:0031594//neuromuscular junction;GO:0042383//sarcolemma;GO:0043679//axon terminus;GO:0045202//synapse;GO:0048471//p…	GO:0005432//calcium:sodium antiporter activity;GO:0005432//calcium:sodium antiporter activity;GO:0015368//calcium:cation antiporter activity;GO:0099580//ion antiporter activity involved in regulation of postsynaptic membrane potential;GO:0005432//calcium:sodium antiporter activity;GO:0005432//calcium:sodium antiporter activity;GO:0005432//calcium:sodium antiporter activity;GO:0005432//calcium:sod…	K05849	ko05414(Dilated cardiomyopathy);ko05412(Arrhythmogenic right ventricular cardiomyopathy);ko05410(Hypertrophic cardiomyopathy);ko04978(Mineral absorption);ko04974(Protein digestion and absorption);ko04961(Endocrine and other factor-regulated calcium reabsorption);ko04740(Olfactory transduction);ko04371(Apelin signaling pathway);ko04261(Adrenergic signaling in cardiomyocytes);ko04260(Cardiac muscle…
ENSOCUG00000029663	145288	51039	0.351295	-1.50924	0.0253371	0.826387	KRT1	GO:0001533;GO:0001867;GO:0016020;GO:0018149;GO:0030246;GO:0030280;GO:0045095;GO:0045095;GO:0046982;GO:0050728;GO:0051290;GO:0061436;	GO:0001867//complement activation, lectin pathway;GO:0018149//peptide cross-linking;GO:0050728//negative regulation of inflammatory response;GO:0051290//protein heterotetramerization;GO:0061436//establishment of skin barrier;	GO:0001533//cornified envelope;GO:0016020//membrane;GO:0045095//keratin filament;GO:0045095//keratin filament;	GO:0030246//carbohydrate binding;GO:0030280//structural constituent of skin epidermis;GO:0046982//protein heterodimerization activity;	-	-
ENSOCUG00000007302	1317.93	397.518	0.301624	-1.72918	0.0254829	0.829515	CILP	GO:0005615;GO:0010629;GO:0043569;GO:0060392;GO:0062023;GO:0071560;	GO:0010629//negative regulation of gene expression;GO:0043569//negative regulation of insulin-like growth factor receptor signaling pathway;GO:0060392//negative regulation of SMAD protein signal transduction;GO:0071560//cellular response to transforming growth factor beta stimulus;	GO:0005615//extracellular space;GO:0062023//collagen-containing extracellular matrix;	-	K24436	-
ENSOCUG00000001490	1540.43	714	0.463506	-1.10934	0.0256747	0.834128	IFNLR1	GO:0005515;GO:0032002;GO:0050691;GO:1901857;GO:0005515;	GO:0050691//regulation of defense response to virus by host;GO:1901857//positive regulation of cellular respiration;	GO:0032002//interleukin-28 receptor complex;	GO:0005515//protein binding;GO:0005515//protein binding;	K05140	ko04630(JAK-STAT signaling pathway);ko04060(Cytokine-cytokine receptor interaction)
ENSOCUG00000003372	272.491	122.878	0.450943	-1.14898	0.0258479	0.837763	ART3	GO:0003956;GO:0006471;GO:0003956;GO:0006471;GO:0003956;GO:0006471;GO:0003956;GO:0006471;GO:0003956;GO:0006471;GO:0003956;GO:0006471;GO:0003956;GO:0006471;	GO:0006471//protein ADP-ribosylation;GO:0006471//protein ADP-ribosylation;GO:0006471//protein ADP-ribosylation;GO:0006471//protein ADP-ribosylation;GO:0006471//protein ADP-ribosylation;GO:0006471//protein ADP-ribosylation;GO:0006471//protein ADP-ribosylation;	-	GO:0003956//NAD(P)+-protein-arginine ADP-ribosyltransferase activity;GO:0003956//NAD(P)+-protein-arginine ADP-ribosyltransferase activity;GO:0003956//NAD(P)+-protein-arginine ADP-ribosyltransferase activity;GO:0003956//NAD(P)+-protein-arginine ADP-ribosyltransferase activity;GO:0003956//NAD(P)+-protein-arginine ADP-ribosyltransferase activity;GO:0003956//NAD(P)+-protein-arginine ADP-ribosyltransf…	K00775	-
ENSOCUG00000005808	245.838	82.6247	0.336095	-1.57306	0.0264504	0.837763	PDLIM3	GO:0005515;GO:0005829;GO:0005515;GO:0005515;GO:0005515;	-	GO:0005829//cytosol;	GO:0005515//protein binding;GO:0005515//protein binding;GO:0005515//protein binding;GO:0005515//protein binding;	K23353	-
ENSOCUG00000009705	1193.62	416.091	0.348595	-1.52038	0.0265414	0.837763	TSPOAP1	GO:0005515;GO:0005737;GO:0005739;GO:0030156;GO:0044305;GO:0098978;GO:0099626;GO:0005515;	-	GO:0005737//cytoplasm;GO:0005739//mitochondrion;GO:0044305//calyx of Held;GO:0098978//glutamatergic synapse;	GO:0005515//protein binding;GO:0030156//benzodiazepine receptor binding;GO:0099626//voltage-gated calcium channel activity involved in regulation of presynaptic cytosolic calcium levels;GO:0005515//protein binding;	K19922	-
ENSOCUG00000012862	1107.16	518.732	0.468524	-1.09381	0.0265757	0.837763	-	GO:0005515;GO:0005515;GO:0005515;GO:0016020;GO:0016021;	-	GO:0016020//membrane;GO:0016021//integral component of membrane;	GO:0005515//protein binding;GO:0005515//protein binding;GO:0005515//protein binding;	K04985	-
ENSOCUG00000009869	2956.93	1209.9	0.409174	-1.28921	0.0268661	0.837763	LAMA3	GO:0005102;GO:0005604;GO:0005610;GO:0005783;GO:0007155;GO:0030155;GO:0030334;GO:0035987;GO:0045995;GO:0005102;GO:0007155;GO:0030155;GO:0030334;GO:0045995;GO:0005102;GO:0007155;GO:0030155;GO:0030334;GO:0045995;	GO:0007155//cell adhesion;GO:0030155//regulation of cell adhesion;GO:0030334//regulation of cell migration;GO:0035987//endodermal cell differentiation;GO:0045995//regulation of embryonic development;GO:0007155//cell adhesion;GO:0030155//regulation of cell adhesion;GO:0030334//regulation of cell migration;GO:0045995//regulation of embryonic development;GO:0007155//cell adhesion;GO:0030155//regulat…	GO:0005604//basement membrane;GO:0005610//laminin-5 complex;GO:0005783//endoplasmic reticulum;	GO:0005102//signaling receptor binding;GO:0005102//signaling receptor binding;GO:0005102//signaling receptor binding;	K06240	ko05222(Small cell lung cancer);ko05200(Pathways in cancer);ko05165(Human papillomavirus infection);ko05146(Amoebiasis);ko05145(Toxoplasmosis);ko04512(ECM-receptor interaction);ko04510(Focal adhesion);ko04151(PI3K-Akt signaling pathway)
ENSOCUG00000036945	1304.81	302.129	0.23155	-2.1106	0.0269888	0.837763	-	GO:0005576;GO:0005615;GO:0008047;GO:0030414;GO:0032496;GO:0034612;GO:0050872;	GO:0032496//response to lipopolysaccharide;GO:0034612//response to tumor necrosis factor;GO:0050872//white fat cell differentiation;	GO:0005576//extracellular region;GO:0005615//extracellular space;	GO:0008047//enzyme activator activity;GO:0030414//peptidase inhibitor activity;	-	-
ENSOCUG00000006743	326.004	106.828	0.327691	-1.60959	0.0270984	0.837763	IL22RA1	GO:0005515;GO:0042015;GO:0050829;	GO:0050829//defense response to Gram-negative bacterium;	-	GO:0005515//protein binding;GO:0042015//interleukin-20 binding;	K05138	ko04630(JAK-STAT signaling pathway);ko04061(Viral protein interaction with cytokine and cytokine receptor);ko04060(Cytokine-cytokine receptor interaction)
ENSOCUG00000002751	1371.1	607.966	0.443414	-1.17327	0.0271062	0.837763	SFXN3	GO:0006811;GO:0015075;GO:0016020;GO:0055085;GO:0006811;GO:0015075;GO:0016020;GO:0055085;GO:0005739;GO:0006730;GO:0006811;GO:0015075;GO:0016020;GO:0022889;GO:0055085;GO:0140300;GO:1990542;GO:0006811;GO:0015075;GO:0016020;GO:0055085;	GO:0006811//ion transport;GO:0055085//transmembrane transport;GO:0006811//ion transport;GO:0055085//transmembrane transport;GO:0006730//one-carbon metabolic process;GO:0006811//ion transport;GO:0055085//transmembrane transport;GO:0140300//serine import into mitochondrion;GO:1990542//mitochondrial transmembrane transport;GO:0006811//ion transport;GO:0055085//transmembrane transport;	GO:0016020//membrane;GO:0016020//membrane;GO:0005739//mitochondrion;GO:0016020//membrane;GO:0016020//membrane;	GO:0015075//ion transmembrane transporter activity;GO:0015075//ion transmembrane transporter activity;GO:0015075//ion transmembrane transporter activity;GO:0022889//serine transmembrane transporter activity;GO:0015075//ion transmembrane transporter activity;	K23500	-
ENSOCUG00000010507	302.136	72.497	0.239948	-2.05921	0.0271584	0.837763	NPR3	GO:0001501;GO:0002158;GO:0008217;GO:0016021;GO:0016941;GO:0017046;GO:0031404;GO:0032991;GO:0033688;GO:0035810;GO:0042277;GO:0042562;GO:0042803;GO:0120163;	GO:0001501//skeletal system development;GO:0002158//osteoclast proliferation;GO:0008217//regulation of blood pressure;GO:0033688//regulation of osteoblast proliferation;GO:0035810//positive regulation of urine volume;GO:0120163//negative regulation of cold-induced thermogenesis;	GO:0016021//integral component of membrane;GO:0032991//protein-containing complex;	GO:0016941//natriuretic peptide receptor activity;GO:0017046//peptide hormone binding;GO:0031404//chloride ion binding;GO:0042277//peptide binding;GO:0042562//hormone binding;GO:0042803//protein homodimerization activity;	K12325	-
ENSOCUG00000033199	356.655	132.901	0.372632	-1.42418	0.0276015	0.843977	-	GO:0005515;	-	-	GO:0005515//protein binding;	-	-
ENSOCUG00000013831	139.675	39.266	0.281124	-1.83072	0.0276919	0.844988	TMOD1	GO:0003779;GO:0005523;GO:0005523;GO:0005865;GO:0005884;GO:0006936;GO:0008180;GO:0008344;GO:0016020;GO:0030016;GO:0030016;GO:0030017;GO:0030017;GO:0030239;GO:0030863;GO:0051015;GO:0051694;GO:0070307;GO:0005523;GO:0051015;GO:0051694;	GO:0006936//muscle contraction;GO:0008344//adult locomotory behavior;GO:0030239//myofibril assembly;GO:0051694//pointed-end actin filament capping;GO:0070307//lens fiber cell development;GO:0051694//pointed-end actin filament capping;	GO:0005865//striated muscle thin filament;GO:0005884//actin filament;GO:0008180//COP9 signalosome;GO:0016020//membrane;GO:0030016//myofibril;GO:0030016//myofibril;GO:0030017//sarcomere;GO:0030017//sarcomere;GO:0030863//cortical cytoskeleton;	GO:0003779//actin binding;GO:0005523//tropomyosin binding;GO:0005523//tropomyosin binding;GO:0051015//actin filament binding;GO:0005523//tropomyosin binding;GO:0051015//actin filament binding;	K10370	-
ENSOCUG00000016823	324.524	95.5525	0.294439	-1.76396	0.0278246	0.844988	COBL	GO:0003779;GO:0003779;GO:0003785;GO:0003785;GO:0003779;GO:0003785;GO:0003785;GO:0003785;	-	-	GO:0003779//actin binding;GO:0003779//actin binding;GO:0003785//actin monomer binding;GO:0003785//actin monomer binding;GO:0003779//actin binding;GO:0003785//actin monomer binding;GO:0003785//actin monomer binding;GO:0003785//actin monomer binding;	K18623	-
ENSOCUG00000006168	23.8732	5.40161	0.226262	-2.14393	0.0279673	0.844988	KCNN4	GO:0005267;GO:0005516;GO:0005886;GO:0006813;GO:0006816;GO:0006884;GO:0015269;GO:0015269;GO:0015269;GO:0016021;GO:0016286;GO:0019903;GO:0030322;GO:0031982;GO:0045332;GO:0046541;GO:0050714;GO:0050862;	GO:0006813//potassium ion transport;GO:0006816//calcium ion transport;GO:0006884//cell volume homeostasis;GO:0030322//stabilization of membrane potential;GO:0045332//phospholipid translocation;GO:0046541//saliva secretion;GO:0050714//positive regulation of protein secretion;GO:0050862//positive regulation of T cell receptor signaling pathway;	GO:0005886//plasma membrane;GO:0016021//integral component of membrane;GO:0031982//vesicle;	GO:0005267//potassium channel activity;GO:0005516//calmodulin binding;GO:0015269//calcium-activated potassium channel activity;GO:0015269//calcium-activated potassium channel activity;GO:0015269//calcium-activated potassium channel activity;GO:0016286//small conductance calcium-activated potassium channel activity;GO:0019903//protein phosphatase binding;	K04945	ko04974(Protein digestion and absorption);ko04970(Salivary secretion);ko04929(GnRH secretion);ko04911(Insulin secretion)
ENSOCUG00000001102	3191.39	859.94	0.269456	-1.89188	0.0283367	0.848865	L1CAM	GO:0005515;GO:0005886;GO:0007160;GO:0007411;GO:0009986;GO:0016477;GO:0019904;GO:0030424;GO:0031175;GO:0043025;GO:0050808;GO:0061564;GO:0005515;	GO:0007160//cell-matrix adhesion;GO:0007411//axon guidance;GO:0016477//cell migration;GO:0031175//neuron projection development;GO:0050808//synapse organization;GO:0061564//axon development;	GO:0005886//plasma membrane;GO:0009986//cell surface;GO:0030424//axon;GO:0043025//neuronal cell body;	GO:0005515//protein binding;GO:0019904//protein domain specific binding;GO:0005515//protein binding;	K06550	ko04514(Cell adhesion molecules);ko04360(Axon guidance)
ENSOCUG00000017768	85.1323	27.6719	0.325046	-1.62129	0.0284868	0.848865	-	-	-	-	-	-	-
ENSOCUG00000009543	41.4437	14.0923	0.340035	-1.55624	0.0286143	0.848865	KCNMA1	GO:0001666;GO:0003779;GO:0005216;GO:0005249;GO:0005901;GO:0006811;GO:0006813;GO:0006813;GO:0006970;GO:0008076;GO:0015269;GO:0016020;GO:0016021;GO:0016324;GO:0030007;GO:0034465;GO:0042391;GO:0043065;GO:0045794;GO:0051592;GO:0055085;GO:0060072;GO:0060072;GO:0060073;GO:0060083;GO:0005216;GO:0006811;GO:0006813;GO:0016020;GO:0055085;GO:0060072;GO:0005216;GO:0006811;GO:0006813;GO:0016020;GO:0055085;GO:…	GO:0001666//response to hypoxia;GO:0006811//ion transport;GO:0006813//potassium ion transport;GO:0006813//potassium ion transport;GO:0006970//response to osmotic stress;GO:0030007//cellular potassium ion homeostasis;GO:0034465//response to carbon monoxide;GO:0042391//regulation of membrane potential;GO:0043065//positive regulation of apoptotic process;GO:0045794//negative regulation of cell volum…	GO:0005901//caveola;GO:0008076//voltage-gated potassium channel complex;GO:0016020//membrane;GO:0016021//integral component of membrane;GO:0016324//apical plasma membrane;GO:0016020//membrane;GO:0016020//membrane;GO:0016020//membrane;GO:0016020//membrane;GO:0016020//membrane;GO:0016020//membrane;GO:0016020//membrane;GO:0016020//membrane;	GO:0003779//actin binding;GO:0005216//ion channel activity;GO:0005249//voltage-gated potassium channel activity;GO:0015269//calcium-activated potassium channel activity;GO:0060072//large conductance calcium-activated potassium channel activity;GO:0060072//large conductance calcium-activated potassium channel activity;GO:0005216//ion channel activity;GO:0060072//large conductance calcium-activated…	K04936	ko04972(Pancreatic secretion);ko04970(Salivary secretion);ko04924(Renin secretion);ko04911(Insulin secretion);ko04270(Vascular smooth muscle contraction);ko04022(cGMP-PKG signaling pathway)
ENSOCUG00000010286	133.323	66.1539	0.496192	-1.01103	0.0289287	0.848865	DOCK3	GO:0005085;GO:0005515;GO:0005829;GO:0007264;	GO:0007264//small GTPase mediated signal transduction;	GO:0005829//cytosol;	GO:0005085//guanyl-nucleotide exchange factor activity;GO:0005515//protein binding;	K05727	-
ENSOCUG00000007470	349.549	69.5627	0.199007	-2.32911	0.0289703	0.848865	ZBTB16	GO:0000122;GO:0000978;GO:0001227;GO:0001501;GO:0001823;GO:0003677;GO:0005515;GO:0005634;GO:0005634;GO:0006355;GO:0007417;GO:0008285;GO:0009880;GO:0009952;GO:0016604;GO:0016605;GO:0016607;GO:0017053;GO:0030097;GO:0032332;GO:0032991;GO:0035116;GO:0035136;GO:0035137;GO:0042802;GO:0042803;GO:0043065;GO:0045600;GO:0045638;GO:0045778;GO:0045892;GO:0045893;GO:0048133;GO:0051138;GO:0051216;GO:0061036;GO:…	GO:0000122//negative regulation of transcription by RNA polymerase II;GO:0001501//skeletal system development;GO:0001823//mesonephros development;GO:0006355//regulation of transcription, DNA-templated;GO:0007417//central nervous system development;GO:0008285//negative regulation of cell population proliferation;GO:0009880//embryonic pattern specification;GO:0009952//anterior/posterior pattern spe…	GO:0005634//nucleus;GO:0005634//nucleus;GO:0016604//nuclear body;GO:0016605//PML body;GO:0016607//nuclear speck;GO:0017053//transcription repressor complex;GO:0032991//protein-containing complex;	GO:0000978//RNA polymerase II cis-regulatory region sequence-specific DNA binding;GO:0001227//DNA-binding transcription repressor activity, RNA polymerase II-specific;GO:0003677//DNA binding;GO:0005515//protein binding;GO:0042802//identical protein binding;GO:0042803//protein homodimerization activity;GO:0005515//protein binding;	K10055	ko05221(Acute myeloid leukemia);ko05202(Transcriptional misregulation in cancer);ko05200(Pathways in cancer)
ENSOCUG00000015696	1357.48	450.895	0.332155	-1.59007	0.0290618	0.848865	IL20RA	GO:0005515;GO:0019221;GO:0042015;GO:0045124;GO:2001244;GO:0005515;	GO:0019221//cytokine-mediated signaling pathway;GO:0045124//regulation of bone resorption;GO:2001244//positive regulation of intrinsic apoptotic signaling pathway;	-	GO:0005515//protein binding;GO:0042015//interleukin-20 binding;GO:0005515//protein binding;	K05136	ko04630(JAK-STAT signaling pathway);ko04061(Viral protein interaction with cytokine and cytokine receptor);ko04060(Cytokine-cytokine receptor interaction)
ENSOCUG00000010547	1319.24	540.599	0.409781	-1.28708	0.0291295	0.848865	HLF	GO:0001228;GO:0003677;GO:0003700;GO:0005634;GO:0005654;GO:0006355;GO:0006357;GO:0035914;GO:0043565;GO:0045944;GO:1990837;GO:0003677;GO:0003700;GO:0005634;GO:0006355;GO:0006357;GO:0003677;GO:0003700;GO:0005634;GO:0006355;GO:0006357;GO:0003677;GO:0003700;GO:0005634;GO:0006355;GO:0006357;	GO:0006355//regulation of transcription, DNA-templated;GO:0006357//regulation of transcription by RNA polymerase II;GO:0035914//skeletal muscle cell differentiation;GO:0045944//positive regulation of transcription by RNA polymerase II;GO:0006355//regulation of transcription, DNA-templated;GO:0006357//regulation of transcription by RNA polymerase II;GO:0006355//regulation of transcription, DNA-tem…	GO:0005634//nucleus;GO:0005654//nucleoplasm;GO:0005634//nucleus;GO:0005634//nucleus;GO:0005634//nucleus;	GO:0001228//DNA-binding transcription activator activity, RNA polymerase II-specific;GO:0003677//DNA binding;GO:0003700//DNA-binding transcription factor activity;GO:0043565//sequence-specific DNA binding;GO:1990837//sequence-specific double-stranded DNA binding;GO:0003677//DNA binding;GO:0003700//DNA-binding transcription factor activity;GO:0003677//DNA binding;GO:0003700//DNA-binding transcript…	K09057	-
ENSOCUG00000014593	44.7602	15.8938	0.355088	-1.49375	0.029531	0.85281	-	-	-	-	-	-	-
ENSOCUG00000009070	583.172	240.412	0.412249	-1.27841	0.029608	0.853553	SEMA3C	GO:0001755;GO:0001756;GO:0001974;GO:0003148;GO:0003151;GO:0003215;GO:0003350;GO:0005515;GO:0005615;GO:0007411;GO:0007507;GO:0009791;GO:0021915;GO:0030215;GO:0030215;GO:0060174;GO:0060666;GO:0071526;GO:0140074;GO:1905312;GO:0005515;GO:0030215;GO:0005515;GO:0030215;	GO:0001755//neural crest cell migration;GO:0001756//somitogenesis;GO:0001974//blood vessel remodeling;GO:0003148//outflow tract septum morphogenesis;GO:0003151//outflow tract morphogenesis;GO:0003215//cardiac right ventricle morphogenesis;GO:0003350//pulmonary myocardium development;GO:0007411//axon guidance;GO:0007507//heart development;GO:0009791//post-embryonic development;GO:0021915//neural t…	GO:0005615//extracellular space;	GO:0005515//protein binding;GO:0030215//semaphorin receptor binding;GO:0030215//semaphorin receptor binding;GO:0005515//protein binding;GO:0030215//semaphorin receptor binding;GO:0005515//protein binding;GO:0030215//semaphorin receptor binding;	K06840	ko04360(Axon guidance)
ENSOCUG00000010446	514.933	238.185	0.462555	-1.1123	0.0298906	0.860209	ATG16L2	GO:0005515;GO:0005654;GO:0005829;GO:0039689;	GO:0039689//negative stranded viral RNA replication;	GO:0005654//nucleoplasm;GO:0005829//cytosol;	GO:0005515//protein binding;	K20868	ko04140(Autophagy - animal)
ENSOCUG00000007365	79.1619	35.446	0.447766	-1.15918	0.0301919	0.860267	KCNS3	GO:0005216;GO:0005249;GO:0005515;GO:0005794;GO:0005829;GO:0005886;GO:0006811;GO:0006813;GO:0008076;GO:0016020;GO:0051260;GO:0055085;	GO:0006811//ion transport;GO:0006813//potassium ion transport;GO:0051260//protein homooligomerization;GO:0055085//transmembrane transport;	GO:0005794//Golgi apparatus;GO:0005829//cytosol;GO:0005886//plasma membrane;GO:0008076//voltage-gated potassium channel complex;GO:0016020//membrane;	GO:0005216//ion channel activity;GO:0005249//voltage-gated potassium channel activity;GO:0005515//protein binding;	K04933	-
ENSOCUG00000006826	628.711	235.939	0.375274	-1.41398	0.0302729	0.860267	-	-	-	-	-	-	-
ENSOCUG00000029535	58.4052	21.1327	0.361829	-1.46662	0.0303581	0.860267	-	GO:0016747;GO:0005783;GO:0005789;GO:0016020;GO:0016021;GO:0016740;GO:0016746;GO:0016747;GO:0016747;GO:0005783;GO:0005789;GO:0016020;GO:0016021;GO:0016740;GO:0016746;GO:0016747;GO:0016747;	-	GO:0005783//endoplasmic reticulum;GO:0005789//endoplasmic reticulum membrane;GO:0016020//membrane;GO:0016021//integral component of membrane;GO:0005783//endoplasmic reticulum;GO:0005789//endoplasmic reticulum membrane;GO:0016020//membrane;GO:0016021//integral component of membrane;	GO:0016747//acyltransferase activity, transferring groups other than amino-acyl groups;GO:0016740//transferase activity;GO:0016746//acyltransferase activity;GO:0016747//acyltransferase activity, transferring groups other than amino-acyl groups;GO:0016747//acyltransferase activity, transferring groups other than amino-acyl groups;GO:0016740//transferase activity;GO:0016746//acyltransferase activit…	-	-
ENSOCUG00000023733	476.922	193.461	0.405645	-1.30171	0.0305164	0.861816	SLC6A9	GO:0005283;GO:0005887;GO:0006836;GO:0016020;GO:0016021;GO:0005283;GO:0005887;GO:0006836;GO:0009925;GO:0016020;GO:0016021;GO:0016323;GO:0016324;GO:0016328;	GO:0006836//neurotransmitter transport;GO:0006836//neurotransmitter transport;	GO:0005887//integral component of plasma membrane;GO:0016020//membrane;GO:0016021//integral component of membrane;GO:0005887//integral component of plasma membrane;GO:0009925//basal plasma membrane;GO:0016020//membrane;GO:0016021//integral component of membrane;GO:0016323//basolateral plasma membrane;GO:0016324//apical plasma membrane;GO:0016328//lateral plasma membrane;	GO:0005283//amino acid:sodium symporter activity;GO:0005283//amino acid:sodium symporter activity;	K05038	ko04721(Synaptic vesicle cycle)
ENSOCUG00000010984	836.605	132.27	0.158104	-2.66105	0.0310051	0.868289	-	-	-	-	-	K06751	ko05416(Viral myocarditis);ko05332(Graft-versus-host disease);ko05330(Allograft rejection);ko05320(Autoimmune thyroid disease);ko05203(Viral carcinogenesis);ko05170(Human immunodeficiency virus 1 infection);ko05169(Epstein-Barr virus infection);ko05168(Herpes simplex virus 1 infection);ko05167(Kaposi sarcoma-associated herpesvirus infection);ko05166(Human T-cell leukemia virus 1 infection);ko0516…
ENSOCUG00000014902	52.2471	19.1042	0.36565	-1.45146	0.0310799	0.86888	UPP1	GO:0003824;GO:0004850;GO:0005737;GO:0009116;GO:0009166;GO:0016763;GO:0003824;GO:0004850;GO:0004850;GO:0004850;GO:0005654;GO:0005737;GO:0005829;GO:0006218;GO:0006218;GO:0006220;GO:0006248;GO:0006249;GO:0009032;GO:0009116;GO:0009166;GO:0016763;GO:0042802;GO:0046050;GO:0046074;GO:0046079;GO:0046108;GO:0047847;	GO:0009116//nucleoside metabolic process;GO:0009166//nucleotide catabolic process;GO:0006218//uridine catabolic process;GO:0006218//uridine catabolic process;GO:0006220//pyrimidine nucleotide metabolic process;GO:0006248//CMP catabolic process;GO:0006249//dCMP catabolic process;GO:0009116//nucleoside metabolic process;GO:0009166//nucleotide catabolic process;GO:0046050//UMP catabolic process;GO:0…	GO:0005737//cytoplasm;GO:0005654//nucleoplasm;GO:0005737//cytoplasm;GO:0005829//cytosol;	GO:0003824//catalytic activity;GO:0004850//uridine phosphorylase activity;GO:0016763//pentosyltransferase activity;GO:0003824//catalytic activity;GO:0004850//uridine phosphorylase activity;GO:0004850//uridine phosphorylase activity;GO:0004850//uridine phosphorylase activity;GO:0009032//thymidine phosphorylase activity;GO:0016763//pentosyltransferase activity;GO:0042802//identical protein binding;…	-	-
ENSOCUG00000006085	631.847	220.631	0.349185	-1.51794	0.0316655	0.875953	BBOX1	GO:0005506;GO:0008270;GO:0008336;GO:0008336;GO:0016491;GO:0042802;GO:0045329;GO:0045329;GO:0055114;GO:0005506;GO:0008336;GO:0016491;GO:0045329;GO:0055114;	GO:0045329//carnitine biosynthetic process;GO:0045329//carnitine biosynthetic process;GO:0055114//obsolete oxidation-reduction process;GO:0045329//carnitine biosynthetic process;GO:0055114//obsolete oxidation-reduction process;	-	GO:0005506//iron ion binding;GO:0008270//zinc ion binding;GO:0008336//gamma-butyrobetaine dioxygenase activity;GO:0008336//gamma-butyrobetaine dioxygenase activity;GO:0016491//oxidoreductase activity;GO:0042802//identical protein binding;GO:0005506//iron ion binding;GO:0008336//gamma-butyrobetaine dioxygenase activity;GO:0016491//oxidoreductase activity;	K00471	ko00310(Lysine degradation)
ENSOCUG00000026260	6738.51	2466.76	0.36607	-1.44981	0.0317024	0.875953	-	GO:0016021;GO:0005309;GO:0005309;GO:0005887;GO:0005887;GO:0006836;GO:0006836;GO:0015293;GO:0015881;GO:0016020;GO:0016020;GO:0016020;GO:0016021;GO:0016021;GO:0016021;GO:0055085;GO:0005309;GO:0005887;GO:0006836;GO:0016020;GO:0016021;	GO:0006836//neurotransmitter transport;GO:0006836//neurotransmitter transport;GO:0015881//creatine transmembrane transport;GO:0055085//transmembrane transport;GO:0006836//neurotransmitter transport;	GO:0016021//integral component of membrane;GO:0005887//integral component of plasma membrane;GO:0005887//integral component of plasma membrane;GO:0016020//membrane;GO:0016020//membrane;GO:0016020//membrane;GO:0016021//integral component of membrane;GO:0016021//integral component of membrane;GO:0016021//integral component of membrane;GO:0005887//integral component of plasma membrane;GO:0016020//me…	GO:0005309//creatine:sodium symporter activity;GO:0005309//creatine:sodium symporter activity;GO:0015293//symporter activity;GO:0005309//creatine:sodium symporter activity;	K05041	-
ENSOCUG00000007271	331.263	107.88	0.325663	-1.61855	0.0321049	0.875953	-	GO:0000795;GO:0007130;GO:0070193;GO:0000795;GO:0007130;GO:0070193;GO:0000795;GO:0007130;GO:0070193;GO:0000795;GO:0007130;GO:0070193;GO:0000795;GO:0007130;GO:0070193;	GO:0007130//synaptonemal complex assembly;GO:0070193//synaptonemal complex organization;GO:0007130//synaptonemal complex assembly;GO:0070193//synaptonemal complex organization;GO:0007130//synaptonemal complex assembly;GO:0070193//synaptonemal complex organization;GO:0007130//synaptonemal complex assembly;GO:0070193//synaptonemal complex organization;GO:0007130//synaptonemal complex assembly;GO:00…	GO:0000795//synaptonemal complex;GO:0000795//synaptonemal complex;GO:0000795//synaptonemal complex;GO:0000795//synaptonemal complex;GO:0000795//synaptonemal complex;	-	K19534	-
ENSOCUG00000003894	113.169	42.5941	0.376375	-1.40976	0.0322886	0.875953	SV2A	GO:0005783;GO:0005911;GO:0006874;GO:0007268;GO:0008021;GO:0016020;GO:0016021;GO:0016082;GO:0019901;GO:0022857;GO:0031594;GO:0043005;GO:0048786;GO:0055085;GO:0098978;GO:0098982;	GO:0006874//cellular calcium ion homeostasis;GO:0007268//chemical synaptic transmission;GO:0016082//synaptic vesicle priming;GO:0055085//transmembrane transport;	GO:0005783//endoplasmic reticulum;GO:0005911//cell-cell junction;GO:0008021//synaptic vesicle;GO:0016020//membrane;GO:0016021//integral component of membrane;GO:0031594//neuromuscular junction;GO:0043005//neuron projection;GO:0048786//presynaptic active zone;GO:0098978//glutamatergic synapse;GO:0098982//GABA-ergic synapse;	GO:0019901//protein kinase binding;GO:0022857//transmembrane transporter activity;	K06258	ko04512(ECM-receptor interaction)
ENSOCUG00000017453	77.8401	35.2443	0.452778	-1.14312	0.03234	0.875953	-	-	-	-	-	-	-
ENSOCUG00000001598	5838.01	2311.41	0.395924	-1.3367	0.0326695	0.875953	PAM	GO:0001519;GO:0003824;GO:0004497;GO:0004504;GO:0004598;GO:0005507;GO:0005515;GO:0006518;GO:0008270;GO:0010043;GO:0016020;GO:0016715;GO:0055114;GO:0003824;GO:0004497;GO:0005507;GO:0005515;GO:0006518;GO:0016020;GO:0016715;GO:0055114;GO:0003824;GO:0004497;GO:0005507;GO:0005515;GO:0006518;GO:0016020;GO:0016715;GO:0055114;	GO:0001519//peptide amidation;GO:0006518//peptide metabolic process;GO:0010043//response to zinc ion;GO:0055114//obsolete oxidation-reduction process;GO:0006518//peptide metabolic process;GO:0055114//obsolete oxidation-reduction process;GO:0006518//peptide metabolic process;GO:0055114//obsolete oxidation-reduction process;	GO:0016020//membrane;GO:0016020//membrane;GO:0016020//membrane;	GO:0003824//catalytic activity;GO:0004497//monooxygenase activity;GO:0004504//peptidylglycine monooxygenase activity;GO:0004598//peptidylamidoglycolate lyase activity;GO:0005507//copper ion binding;GO:0005515//protein binding;GO:0008270//zinc ion binding;GO:0016715//oxidoreductase activity, acting on paired donors, with incorporation or reduction of molecular oxygen, reduced ascorbate as one dono…	K24006	-
ENSOCUG00000008106	44.0314	10.0405	0.228031	-2.1327	0.032948	0.875953	CDH10	GO:0005509;GO:0005886;GO:0007155;GO:0007156;GO:0016020;GO:0098609;GO:0005509;GO:0005886;GO:0007155;GO:0007156;GO:0016020;GO:0098609;	GO:0007155//cell adhesion;GO:0007156//homophilic cell adhesion via plasma membrane adhesion molecules;GO:0098609//cell-cell adhesion;GO:0007155//cell adhesion;GO:0007156//homophilic cell adhesion via plasma membrane adhesion molecules;GO:0098609//cell-cell adhesion;	GO:0005886//plasma membrane;GO:0016020//membrane;GO:0005886//plasma membrane;GO:0016020//membrane;	GO:0005509//calcium ion binding;GO:0005509//calcium ion binding;	K06802	-
ENSOCUG00000017133	205.52	47.9036	0.233085	-2.10107	0.0330283	0.875953	GDPD2	GO:0005884;GO:0005886;GO:0006629;GO:0008081;GO:0030027;GO:0045669;GO:0090527;GO:0006629;GO:0008081;	GO:0006629//lipid metabolic process;GO:0045669//positive regulation of osteoblast differentiation;GO:0090527//actin filament reorganization;GO:0006629//lipid metabolic process;	GO:0005884//actin filament;GO:0005886//plasma membrane;GO:0030027//lamellipodium;	GO:0008081//phosphoric diester hydrolase activity;GO:0008081//phosphoric diester hydrolase activity;	K01124	-
ENSOCUG00000002595	13.6235	0.349204	0.0256324	-5.28589	0.0331675	0.875953	ANKRD33B	GO:0005515;	-	-	GO:0005515//protein binding;	-	-
ENSOCUG00000009212	18.7542	1.37672	0.0734087	-3.76791	0.0331924	0.875953	-	-	-	-	-	K06448	ko05146(Amoebiasis);ko04640(Hematopoietic cell lineage);ko04530(Tight junction)
ENSOCUG00000007070	2929.64	1399.97	0.477866	-1.06532	0.0333105	0.875953	ADAM15	GO:0001953;GO:0002418;GO:0004222;GO:0005178;GO:0006508;GO:0007229;GO:0008237;GO:0008237;GO:0009986;GO:0017124;GO:0030308;GO:0030336;GO:0045087;GO:0060317;GO:0070062;GO:1900121;GO:1904628;GO:0004222;GO:0006508;GO:0008237;GO:0004222;GO:0006508;GO:0008237;GO:0004222;GO:0006508;GO:0008237;GO:0004222;GO:0004222;GO:0006508;GO:0008237;	GO:0001953//negative regulation of cell-matrix adhesion;GO:0002418//immune response to tumor cell;GO:0006508//proteolysis;GO:0007229//integrin-mediated signaling pathway;GO:0030308//negative regulation of cell growth;GO:0030336//negative regulation of cell migration;GO:0045087//innate immune response;GO:0060317//cardiac epithelial to mesenchymal transition;GO:1900121//negative regulation of recep…	GO:0009986//cell surface;GO:0070062//extracellular exosome;	GO:0004222//metalloendopeptidase activity;GO:0005178//integrin binding;GO:0008237//metallopeptidase activity;GO:0008237//metallopeptidase activity;GO:0017124//SH3 domain binding;GO:0004222//metalloendopeptidase activity;GO:0008237//metallopeptidase activity;GO:0004222//metalloendopeptidase activity;GO:0008237//metallopeptidase activity;GO:0004222//metalloendopeptidase activity;GO:0008237//metallo…	K06836	-
ENSOCUG00000005144	47.9298	12.7586	0.266194	-1.90945	0.0334942	0.875953	STXBP6	GO:0016021;GO:0016192;GO:0035493;GO:0035542;GO:0016021;GO:0016192;	GO:0016192//vesicle-mediated transport;GO:0035493//SNARE complex assembly;GO:0035542//regulation of SNARE complex assembly;GO:0016192//vesicle-mediated transport;	GO:0016021//integral component of membrane;GO:0016021//integral component of membrane;	-	K08519	-
ENSOCUG00000035774	191.238	73.4908	0.384289	-1.37974	0.0336498	0.875953	TRABD2B	GO:0004222;GO:0005887;GO:0006508;GO:0017147;GO:0030178;GO:0031301;GO:0031334;GO:1904808;	GO:0006508//proteolysis;GO:0030178//negative regulation of Wnt signaling pathway;GO:0031334//positive regulation of protein-containing complex assembly;GO:1904808//positive regulation of protein oxidation;	GO:0005887//integral component of plasma membrane;GO:0031301//integral component of organelle membrane;	GO:0004222//metalloendopeptidase activity;GO:0017147//Wnt-protein binding;	-	-
ENSOCUG00000008391	202.368	40.84	0.20181	-2.30893	0.0336522	0.875953	GFRA3	GO:0038023;GO:0038023;GO:0001764;GO:0005829;GO:0005886;GO:0007411;GO:0008046;GO:0009897;GO:0038023;GO:0048485;GO:0048666;	GO:0001764//neuron migration;GO:0007411//axon guidance;GO:0048485//sympathetic nervous system development;GO:0048666//neuron development;	GO:0005829//cytosol;GO:0005886//plasma membrane;GO:0009897//external side of plasma membrane;	GO:0038023//signaling receptor activity;GO:0038023//signaling receptor activity;GO:0008046//axon guidance receptor activity;GO:0038023//signaling receptor activity;	-	-
ENSOCUG00000009667	23.8586	5.45506	0.228641	-2.12884	0.0336936	0.875953	GABRE	GO:0004888;GO:0004890;GO:0005216;GO:0005230;GO:0006811;GO:0016020;GO:0016021;GO:0022851;GO:0034220;GO:1902711;GO:2001226;GO:0004888;GO:0004890;GO:0005216;GO:0006811;GO:0016020;GO:0016021;GO:0034220;	GO:0006811//ion transport;GO:0034220//ion transmembrane transport;GO:2001226//negative regulation of chloride transport;GO:0006811//ion transport;GO:0034220//ion transmembrane transport;	GO:0016020//membrane;GO:0016021//integral component of membrane;GO:1902711//GABA-A receptor complex;GO:0016020//membrane;GO:0016021//integral component of membrane;	GO:0004888//transmembrane signaling receptor activity;GO:0004890//GABA-A receptor activity;GO:0005216//ion channel activity;GO:0005230//extracellular ligand-gated ion channel activity;GO:0022851//GABA-gated chloride ion channel activity;GO:0004888//transmembrane signaling receptor activity;GO:0004890//GABA-A receptor activity;GO:0005216//ion channel activity;	K05185	ko05033(Nicotine addiction);ko05032(Morphine addiction);ko04727(GABAergic synapse);ko04723(Retrograde endocannabinoid signaling);ko04080(Neuroactive ligand-receptor interaction)
ENSOCUG00000011201	1112.03	293.98	0.264363	-1.91941	0.0338008	0.875953	CYP4B1	GO:0005506;GO:0016705;GO:0020037;GO:0055114;GO:0005506;GO:0016705;GO:0020037;GO:0055114;GO:0005506;GO:0016705;GO:0020037;GO:0055114;GO:0005506;GO:0016705;GO:0020037;GO:0055114;GO:0004497;GO:0005506;GO:0005506;GO:0016020;GO:0016021;GO:0016491;GO:0016705;GO:0016705;GO:0020037;GO:0020037;GO:0046872;GO:0055114;	GO:0055114//obsolete oxidation-reduction process;GO:0055114//obsolete oxidation-reduction process;GO:0055114//obsolete oxidation-reduction process;GO:0055114//obsolete oxidation-reduction process;GO:0055114//obsolete oxidation-reduction process;	GO:0016020//membrane;GO:0016021//integral component of membrane;	GO:0005506//iron ion binding;GO:0016705//oxidoreductase activity, acting on paired donors, with incorporation or reduction of molecular oxygen;GO:0020037//heme binding;GO:0005506//iron ion binding;GO:0016705//oxidoreductase activity, acting on paired donors, with incorporation or reduction of molecular oxygen;GO:0020037//heme binding;GO:0005506//iron ion binding;GO:0016705//oxidoreductase activit…	K07426	-
ENSOCUG00000005298	1143.23	480.083	0.419936	-1.25176	0.0340917	0.875953	-	GO:0004252;GO:0006508;	GO:0006508//proteolysis;	-	GO:0004252//serine-type endopeptidase activity;	-	-
ENSOCUG00000024492	38.9151	13.2657	0.340889	-1.55263	0.0341204	0.875953	ETV7	GO:0000122;GO:0000977;GO:0001227;GO:0003677;GO:0003700;GO:0003700;GO:0005634;GO:0005654;GO:0006355;GO:0006355;GO:0043565;GO:0043565;GO:1990837;	GO:0000122//negative regulation of transcription by RNA polymerase II;GO:0006355//regulation of transcription, DNA-templated;GO:0006355//regulation of transcription, DNA-templated;	GO:0005634//nucleus;GO:0005654//nucleoplasm;	GO:0000977//RNA polymerase II transcription regulatory region sequence-specific DNA binding;GO:0001227//DNA-binding transcription repressor activity, RNA polymerase II-specific;GO:0003677//DNA binding;GO:0003700//DNA-binding transcription factor activity;GO:0003700//DNA-binding transcription factor activity;GO:0043565//sequence-specific DNA binding;GO:0043565//sequence-specific DNA binding;GO:199…	-	-
ENSOCUG00000004222	1232.44	264.492	0.214607	-2.22023	0.034184	0.875953	SLC22A3	GO:0005326;GO:0005886;GO:0006836;GO:0006837;GO:0008504;GO:0015101;GO:0015651;GO:0015695;GO:0015697;GO:0015718;GO:0015844;GO:0015844;GO:0015850;GO:0015872;GO:0016021;GO:0019534;GO:0022857;GO:0022857;GO:0032098;GO:0042908;GO:0043025;GO:0051608;GO:0051610;GO:0051615;GO:0051615;GO:0051620;GO:0051625;GO:0055085;GO:0090494;GO:1901998;GO:0016021;GO:0022857;GO:0055085;	GO:0006836//neurotransmitter transport;GO:0006837//serotonin transport;GO:0015695//organic cation transport;GO:0015697//quaternary ammonium group transport;GO:0015718//monocarboxylic acid transport;GO:0015844//monoamine transport;GO:0015844//monoamine transport;GO:0015850//organic hydroxy compound transport;GO:0015872//dopamine transport;GO:0032098//regulation of appetite;GO:0042908//xenobiotic t…	GO:0005886//plasma membrane;GO:0016021//integral component of membrane;GO:0043025//neuronal cell body;GO:0016021//integral component of membrane;	GO:0005326//neurotransmitter transmembrane transporter activity;GO:0008504//monoamine transmembrane transporter activity;GO:0015101//organic cation transmembrane transporter activity;GO:0015651//quaternary ammonium group transmembrane transporter activity;GO:0019534//toxin transmembrane transporter activity;GO:0022857//transmembrane transporter activity;GO:0022857//transmembrane transporter activ…	K08200	ko05231(Choline metabolism in cancer)
ENSOCUG00000001546	9.14896	0.296563	0.032415	-4.94719	0.0342646	0.875953	TOX3	GO:0003682;GO:0003713;GO:0005654;GO:0005829;GO:0042803;GO:0042981;GO:0043524;GO:0045944;GO:0051219;	GO:0042981//regulation of apoptotic process;GO:0043524//negative regulation of neuron apoptotic process;GO:0045944//positive regulation of transcription by RNA polymerase II;	GO:0005654//nucleoplasm;GO:0005829//cytosol;	GO:0003682//chromatin binding;GO:0003713//transcription coactivator activity;GO:0042803//protein homodimerization activity;GO:0051219//phosphoprotein binding;	-	-
ENSOCUG00000002530	690.376	218.415	0.316371	-1.66031	0.0344723	0.875953	PTGS1	GO:0001516;GO:0004601;GO:0004666;GO:0006954;GO:0006979;GO:0008217;GO:0019371;GO:0020037;GO:0055114;GO:0001516;GO:0004601;GO:0004666;GO:0006954;GO:0006979;GO:0008217;GO:0019371;GO:0020037;GO:0055114;GO:0001516;GO:0004601;GO:0004666;GO:0006954;GO:0006979;GO:0008217;GO:0019371;GO:0020037;GO:0055114;GO:0001516;GO:0001516;GO:0001750;GO:0004601;GO:0004666;GO:0004666;GO:0005737;GO:0005794;GO:0006693;GO:…	GO:0001516//prostaglandin biosynthetic process;GO:0006954//inflammatory response;GO:0006979//response to oxidative stress;GO:0008217//regulation of blood pressure;GO:0019371//cyclooxygenase pathway;GO:0055114//obsolete oxidation-reduction process;GO:0001516//prostaglandin biosynthetic process;GO:0006954//inflammatory response;GO:0006979//response to oxidative stress;GO:0008217//regulation of bloo…	GO:0001750//photoreceptor outer segment;GO:0005737//cytoplasm;GO:0005794//Golgi apparatus;GO:0043231//intracellular membrane-bounded organelle;	GO:0004601//peroxidase activity;GO:0004666//prostaglandin-endoperoxide synthase activity;GO:0020037//heme binding;GO:0004601//peroxidase activity;GO:0004666//prostaglandin-endoperoxide synthase activity;GO:0020037//heme binding;GO:0004601//peroxidase activity;GO:0004666//prostaglandin-endoperoxide synthase activity;GO:0020037//heme binding;GO:0004601//peroxidase activity;GO:0004666//prostaglandin…	K00509	ko04923(Regulation of lipolysis in adipocytes);ko04726(Serotonergic synapse);ko04611(Platelet activation);ko00590(Arachidonic acid metabolism)
ENSOCUG00000005177	79.3786	35.7663	0.450579	-1.15015	0.0345407	0.875953	FMO2	GO:0004497;GO:0004499;GO:0004499;GO:0006082;GO:0006739;GO:0006805;GO:0009404;GO:0016020;GO:0017144;GO:0050660;GO:0050661;GO:0055114;GO:0070995;GO:0072592;	GO:0006082//organic acid metabolic process;GO:0006739//NADP metabolic process;GO:0006805//xenobiotic metabolic process;GO:0009404//toxin metabolic process;GO:0017144//xenobiotic metabolic process;GO:0055114//obsolete oxidation-reduction process;GO:0070995//NADPH oxidation;GO:0072592//oxygen metabolic process;	GO:0016020//membrane;	GO:0004497//monooxygenase activity;GO:0004499//N,N-dimethylaniline monooxygenase activity;GO:0004499//N,N-dimethylaniline monooxygenase activity;GO:0050660//flavin adenine dinucleotide binding;GO:0050661//NADP binding;	K00485	ko00982(Drug metabolism - cytochrome P450)
ENSOCUG00000010551	369.257	166.671	0.451369	-1.14762	0.034704	0.875972	SLC7A3	GO:0000064;GO:0005886;GO:0006865;GO:0015174;GO:0015181;GO:0015189;GO:0015189;GO:0015809;GO:0016020;GO:0016021;GO:0022857;GO:0055085;GO:0061459;GO:0097638;GO:0097639;GO:0097640;GO:1902475;	GO:0006865//amino acid transport;GO:0015809//L-arginine transmembrane transport;GO:0055085//transmembrane transport;GO:0097638//L-arginine import across plasma membrane;GO:0097639//L-lysine import across plasma membrane;GO:0097640//L-ornithine import across plasma membrane;GO:1902475//L-alpha-amino acid transmembrane transport;	GO:0005886//plasma membrane;GO:0016020//membrane;GO:0016021//integral component of membrane;	GO:0000064//L-ornithine transmembrane transporter activity;GO:0015174//basic amino acid transmembrane transporter activity;GO:0015181//L-arginine transmembrane transporter activity;GO:0015189//L-lysine transmembrane transporter activity;GO:0015189//L-lysine transmembrane transporter activity;GO:0022857//transmembrane transporter activity;GO:0061459//L-arginine transmembrane transporter activity;	K13865	-
ENSOCUG00000017143	2492.41	899.46	0.360879	-1.47041	0.0348112	0.875975	SERPINA12	GO:0005615;GO:0005615;GO:0005615;GO:0005886;GO:0014068;GO:0045721;GO:0046628;GO:0051055;GO:0090181;GO:0090207;	GO:0014068//positive regulation of phosphatidylinositol 3-kinase signaling;GO:0045721//negative regulation of gluconeogenesis;GO:0046628//positive regulation of insulin receptor signaling pathway;GO:0051055//negative regulation of lipid biosynthetic process;GO:0090181//regulation of cholesterol metabolic process;GO:0090207//regulation of triglyceride metabolic process;	GO:0005615//extracellular space;GO:0005615//extracellular space;GO:0005615//extracellular space;GO:0005886//plasma membrane;	-	K04525	-
ENSOCUG00000009153	462.578	210.18	0.454366	-1.13807	0.0350258	0.875975	CYP27C1	GO:0005506;GO:0016705;GO:0020037;GO:0055114;	GO:0055114//obsolete oxidation-reduction process;	-	GO:0005506//iron ion binding;GO:0016705//oxidoreductase activity, acting on paired donors, with incorporation or reduction of molecular oxygen;GO:0020037//heme binding;	K17951	ko00830(Retinol metabolism)
ENSOCUG00000004013	4184.12	1985.49	0.474531	-1.07542	0.0353344	0.875975	LAMB3	GO:0005604;GO:0005610;GO:0035987;GO:0050873;	GO:0035987//endodermal cell differentiation;GO:0050873//brown fat cell differentiation;	GO:0005604//basement membrane;GO:0005610//laminin-5 complex;	-	K06244	ko05222(Small cell lung cancer);ko05200(Pathways in cancer);ko05165(Human papillomavirus infection);ko05146(Amoebiasis);ko05145(Toxoplasmosis);ko04512(ECM-receptor interaction);ko04510(Focal adhesion);ko04151(PI3K-Akt signaling pathway)
ENSOCUG00000033151	275.107	96.5358	0.350902	-1.51086	0.0353998	0.875975	AOC3	GO:0005507;GO:0008131;GO:0009308;GO:0048038;GO:0055114;GO:0005507;GO:0005507;GO:0005509;GO:0005737;GO:0005769;GO:0005783;GO:0005794;GO:0005886;GO:0005902;GO:0007155;GO:0008131;GO:0008131;GO:0009308;GO:0009308;GO:0009986;GO:0016021;GO:0042802;GO:0046677;GO:0046982;GO:0048038;GO:0048038;GO:0055114;GO:1902283;GO:0005507;GO:0008131;GO:0009308;GO:0048038;GO:0055114;GO:0005507;GO:0008131;GO:0009308;GO:…	GO:0009308//amine metabolic process;GO:0055114//obsolete oxidation-reduction process;GO:0007155//cell adhesion;GO:0009308//amine metabolic process;GO:0009308//amine metabolic process;GO:0046677//response to antibiotic;GO:0055114//obsolete oxidation-reduction process;GO:1902283//negative regulation of primary amine oxidase activity;GO:0009308//amine metabolic process;GO:0055114//obsolete oxidation…	GO:0005737//cytoplasm;GO:0005769//early endosome;GO:0005783//endoplasmic reticulum;GO:0005794//Golgi apparatus;GO:0005886//plasma membrane;GO:0005902//microvillus;GO:0009986//cell surface;GO:0016021//integral component of membrane;	GO:0005507//copper ion binding;GO:0008131//primary amine oxidase activity;GO:0048038//quinone binding;GO:0005507//copper ion binding;GO:0005507//copper ion binding;GO:0005509//calcium ion binding;GO:0008131//primary amine oxidase activity;GO:0008131//primary amine oxidase activity;GO:0042802//identical protein binding;GO:0046982//protein heterodimerization activity;GO:0048038//quinone binding;GO:…	-	-
ENSOCUG00000006639	40.015	13.5306	0.338137	-1.56432	0.0357639	0.875975	ENOX1	GO:0003676;GO:0007624;GO:0009897;GO:0016491;GO:0003676;GO:0007624;GO:0009897;GO:0016491;GO:0003676;GO:0007624;GO:0009897;GO:0016491;GO:0003676;GO:0007624;GO:0009897;GO:0016491;GO:0003676;GO:0007624;GO:0009897;GO:0016491;GO:0003676;GO:0005886;GO:0007624;GO:0009897;GO:0016491;	GO:0007624//ultradian rhythm;GO:0007624//ultradian rhythm;GO:0007624//ultradian rhythm;GO:0007624//ultradian rhythm;GO:0007624//ultradian rhythm;GO:0007624//ultradian rhythm;	GO:0009897//external side of plasma membrane;GO:0009897//external side of plasma membrane;GO:0009897//external side of plasma membrane;GO:0009897//external side of plasma membrane;GO:0009897//external side of plasma membrane;GO:0005886//plasma membrane;GO:0009897//external side of plasma membrane;	GO:0003676//nucleic acid binding;GO:0016491//oxidoreductase activity;GO:0003676//nucleic acid binding;GO:0016491//oxidoreductase activity;GO:0003676//nucleic acid binding;GO:0016491//oxidoreductase activity;GO:0003676//nucleic acid binding;GO:0016491//oxidoreductase activity;GO:0003676//nucleic acid binding;GO:0016491//oxidoreductase activity;GO:0003676//nucleic acid binding;GO:0016491//oxidoredu…	K24982	-
ENSOCUG00000032235	508.842	155.744	0.306075	-1.70804	0.0358474	0.875975	LCE1B	GO:0008544;GO:0042802;	GO:0008544//epidermis development;	-	GO:0042802//identical protein binding;	-	-
ENSOCUG00000009368	1250.21	559.886	0.447834	-1.15896	0.0359835	0.875975	-	GO:0006470;GO:0008138;GO:0016311;GO:0016791;GO:0006470;GO:0008138;GO:0016311;GO:0016791;GO:0006470;GO:0008138;GO:0016311;GO:0016791;GO:0006470;GO:0008138;GO:0016311;GO:0016791;	GO:0006470//protein dephosphorylation;GO:0016311//dephosphorylation;GO:0006470//protein dephosphorylation;GO:0016311//dephosphorylation;GO:0006470//protein dephosphorylation;GO:0016311//dephosphorylation;GO:0006470//protein dephosphorylation;GO:0016311//dephosphorylation;	-	GO:0008138//protein tyrosine/serine/threonine phosphatase activity;GO:0016791//phosphatase activity;GO:0008138//protein tyrosine/serine/threonine phosphatase activity;GO:0016791//phosphatase activity;GO:0008138//protein tyrosine/serine/threonine phosphatase activity;GO:0016791//phosphatase activity;GO:0008138//protein tyrosine/serine/threonine phosphatase activity;GO:0016791//phosphatase activity;	K14165	-
ENSOCUG00000036279	37.3181	10.0072	0.268159	-1.89884	0.0362089	0.875975	-	-	-	-	-	-	-
ENSOCUG00000011126	82.4916	19.1857	0.232578	-2.10421	0.0367265	0.877903	HPSE	GO:0005634;GO:0005654;GO:0005764;GO:0007160;GO:0010575;GO:0016020;GO:0016798;GO:0030194;GO:0030200;GO:0030305;GO:0033690;GO:0043231;GO:0045545;GO:0051797;GO:0051897;GO:0016020;GO:0016798;GO:0016020;GO:0016798;	GO:0007160//cell-matrix adhesion;GO:0010575//positive regulation of vascular endothelial growth factor production;GO:0030194//positive regulation of blood coagulation;GO:0030200//heparan sulfate proteoglycan catabolic process;GO:0033690//positive regulation of osteoblast proliferation;GO:0051797//regulation of hair follicle development;GO:0051897//positive regulation of protein kinase B signaling;	GO:0005634//nucleus;GO:0005654//nucleoplasm;GO:0005764//lysosome;GO:0016020//membrane;GO:0043231//intracellular membrane-bounded organelle;GO:0016020//membrane;GO:0016020//membrane;	GO:0016798//hydrolase activity, acting on glycosyl bonds;GO:0030305//heparanase activity;GO:0045545//syndecan binding;GO:0016798//hydrolase activity, acting on glycosyl bonds;GO:0016798//hydrolase activity, acting on glycosyl bonds;	K07964	ko05205(Proteoglycans in cancer);ko00531(Glycosaminoglycan degradation)
ENSOCUG00000013106	259.128	114.509	0.441903	-1.1782	0.0368815	0.877903	VIPR1	GO:0004888;GO:0004930;GO:0004999;GO:0007166;GO:0007186;GO:0016020;GO:0016021;GO:0004888;GO:0004930;GO:0004999;GO:0007166;GO:0007186;GO:0016020;GO:0016021;GO:0004888;GO:0004930;GO:0004999;GO:0007166;GO:0007186;GO:0016020;GO:0016021;GO:0004888;GO:0004930;GO:0004999;GO:0004999;GO:0007166;GO:0007186;GO:0007187;GO:0016020;GO:0016021;GO:0017046;GO:0043235;GO:0004888;GO:0004930;GO:0004999;GO:0007166;GO:…	GO:0007166//cell surface receptor signaling pathway;GO:0007186//G protein-coupled receptor signaling pathway;GO:0007166//cell surface receptor signaling pathway;GO:0007186//G protein-coupled receptor signaling pathway;GO:0007166//cell surface receptor signaling pathway;GO:0007186//G protein-coupled receptor signaling pathway;GO:0007166//cell surface receptor signaling pathway;GO:0007186//G protei…	GO:0016020//membrane;GO:0016021//integral component of membrane;GO:0016020//membrane;GO:0016021//integral component of membrane;GO:0016020//membrane;GO:0016021//integral component of membrane;GO:0016020//membrane;GO:0016021//integral component of membrane;GO:0043235//receptor complex;GO:0016020//membrane;GO:0016021//integral component of membrane;	GO:0004888//transmembrane signaling receptor activity;GO:0004930//G protein-coupled receptor activity;GO:0004999//vasoactive intestinal polypeptide receptor activity;GO:0004888//transmembrane signaling receptor activity;GO:0004930//G protein-coupled receptor activity;GO:0004999//vasoactive intestinal polypeptide receptor activity;GO:0004888//transmembrane signaling receptor activity;GO:0004930//G…	K04589	ko04080(Neuroactive ligand-receptor interaction)
ENSOCUG00000014077	535.12	176.227	0.329322	-1.60243	0.037133	0.87862	LTBP2	GO:0005509;GO:0097435;GO:0005509;	GO:0097435//supramolecular fiber organization;	-	GO:0005509//calcium ion binding;GO:0005509//calcium ion binding;	K08023	-
ENSOCUG00000013354	357.89	168.955	0.472086	-1.08288	0.0372837	0.879683	SLC1A6	GO:0015293;GO:0016021;GO:0015293;GO:0016021;GO:0015293;GO:0016021;GO:0015293;GO:0016021;GO:0015293;GO:0016021;	-	GO:0016021//integral component of membrane;GO:0016021//integral component of membrane;GO:0016021//integral component of membrane;GO:0016021//integral component of membrane;GO:0016021//integral component of membrane;	GO:0015293//symporter activity;GO:0015293//symporter activity;GO:0015293//symporter activity;GO:0015293//symporter activity;GO:0015293//symporter activity;	K05617	ko05017(Spinocerebellar ataxia);ko04724(Glutamatergic synapse);ko04721(Synaptic vesicle cycle)
ENSOCUG00000001839	560.437	264.33	0.471649	-1.08421	0.0374248	0.880418	PPP2R3A	GO:0000159;GO:0005509;GO:0005509;GO:0005509;GO:0005509;GO:0005509;	-	GO:0000159//protein phosphatase type 2A complex;	GO:0005509//calcium ion binding;GO:0005509//calcium ion binding;GO:0005509//calcium ion binding;GO:0005509//calcium ion binding;GO:0005509//calcium ion binding;	K11583	ko05165(Human papillomavirus infection);ko04728(Dopaminergic synapse);ko04261(Adrenergic signaling in cardiomyocytes);ko04152(AMPK signaling pathway);ko04151(PI3K-Akt signaling pathway);ko04071(Sphingolipid signaling pathway);ko03015(mRNA surveillance pathway)
ENSOCUG00000003926	60.7166	25.4549	0.419242	-1.25415	0.0374709	0.880418	TMEM89	-	-	-	-	-	-
ENSOCUG00000038788	190.717	51.2274	0.268605	-1.89644	0.0375249	0.880418	-	GO:0005201;	-	-	GO:0005201//extracellular matrix structural constituent;	-	-
ENSOCUG00000013403	64.0135	27.4449	0.428736	-1.22184	0.037859	0.882884	L3HYPDH	GO:0016836;	-	-	GO:0016836//hydro-lyase activity;	K18384	ko00330(Arginine and proline metabolism)
ENSOCUG00000000161	626.332	292.148	0.466443	-1.10023	0.0380381	0.882884	SH3BP2	GO:0001784;GO:0007165;	GO:0007165//signal transduction;	-	GO:0001784//phosphotyrosine residue binding;	K07984	ko04650(Natural killer cell mediated cytotoxicity)
ENSOCUG00000002135	1352.94	358.937	0.265302	-1.91429	0.0382361	0.882884	TAP1	GO:0002479;GO:0005524;GO:0005524;GO:0005783;GO:0006952;GO:0015433;GO:0015433;GO:0015833;GO:0015833;GO:0016020;GO:0016021;GO:0016021;GO:0016887;GO:0019885;GO:0023029;GO:0030176;GO:0030176;GO:0034451;GO:0042287;GO:0042288;GO:0042605;GO:0042626;GO:0042824;GO:0042825;GO:0042825;GO:0043531;GO:0046967;GO:0046979;GO:0046979;GO:0055085;GO:1904680;GO:1904680;	GO:0002479//antigen processing and presentation of exogenous peptide antigen via MHC class I, TAP-dependent;GO:0006952//defense response;GO:0015833//peptide transport;GO:0015833//peptide transport;GO:0019885//antigen processing and presentation of endogenous peptide antigen via MHC class I;GO:0046967//cytosol to endoplasmic reticulum transport;GO:0055085//transmembrane transport;	GO:0005783//endoplasmic reticulum;GO:0016020//membrane;GO:0016021//integral component of membrane;GO:0016021//integral component of membrane;GO:0030176//integral component of endoplasmic reticulum membrane;GO:0030176//integral component of endoplasmic reticulum membrane;GO:0034451//centriolar satellite;GO:0042824//MHC class I peptide loading complex;GO:0042825//TAP complex;GO:0042825//TAP complex;	GO:0005524//ATP binding;GO:0005524//ATP binding;GO:0015433//ABC-type peptide antigen transporter activity;GO:0015433//ABC-type peptide antigen transporter activity;GO:0016887//ATP hydrolysis activity;GO:0023029//MHC class Ib protein binding;GO:0042287//MHC protein binding;GO:0042288//MHC class I protein binding;GO:0042605//peptide antigen binding;GO:0042626//ATPase-coupled transmembrane transport…	K05653	ko05340(Primary immunodeficiency);ko05170(Human immunodeficiency virus 1 infection);ko05169(Epstein-Barr virus infection);ko05168(Herpes simplex virus 1 infection);ko05163(Human cytomegalovirus infection);ko04612(Antigen processing and presentation);ko04145(Phagosome);ko02010(ABC transporters)
ENSOCUG00000002480	393.994	72.7559	0.184662	-2.43704	0.0382755	0.882884	-	GO:0006955;GO:0016020;GO:0019882;GO:0042613;GO:0005764;GO:0005886;GO:0006955;GO:0009897;GO:0016020;GO:0019882;GO:0019882;GO:0019886;GO:0034341;GO:0042605;GO:0042613;GO:0042613;GO:0045582;GO:0048002;GO:0006955;GO:0016020;GO:0019882;GO:0042613;	GO:0006955//immune response;GO:0019882//antigen processing and presentation;GO:0006955//immune response;GO:0019882//antigen processing and presentation;GO:0019882//antigen processing and presentation;GO:0019886//antigen processing and presentation of exogenous peptide antigen via MHC class II;GO:0034341//response to interferon-gamma;GO:0045582//positive regulation of T cell differentiation;GO:004…	GO:0016020//membrane;GO:0042613//MHC class II protein complex;GO:0005764//lysosome;GO:0005886//plasma membrane;GO:0009897//external side of plasma membrane;GO:0016020//membrane;GO:0042613//MHC class II protein complex;GO:0042613//MHC class II protein complex;GO:0016020//membrane;GO:0042613//MHC class II protein complex;	GO:0042605//peptide antigen binding;	K06752	ko05416(Viral myocarditis);ko05332(Graft-versus-host disease);ko05330(Allograft rejection);ko05323(Rheumatoid arthritis);ko05322(Systemic lupus erythematosus);ko05321(Inflammatory bowel disease);ko05320(Autoimmune thyroid disease);ko05310(Asthma);ko05169(Epstein-Barr virus infection);ko05168(Herpes simplex virus 1 infection);ko05166(Human T-cell leukemia virus 1 infection);ko05164(Influenza A);ko…
ENSOCUG00000010534	110.405	51.9459	0.470501	-1.08773	0.0383627	0.882884	DLG2	GO:0005515;GO:0010923;GO:0019900;GO:0005515;GO:0005515;GO:0005515;GO:0005515;GO:0005515;GO:0005515;GO:0005515;GO:0005515;GO:0005515;	GO:0010923//negative regulation of phosphatase activity;	-	GO:0005515//protein binding;GO:0019900//kinase binding;GO:0005515//protein binding;GO:0005515//protein binding;GO:0005515//protein binding;GO:0005515//protein binding;GO:0005515//protein binding;GO:0005515//protein binding;GO:0005515//protein binding;GO:0005515//protein binding;GO:0005515//protein binding;	K12075	ko05165(Human papillomavirus infection);ko04530(Tight junction);ko04390(Hippo signaling pathway)
ENSOCUG00000025433	498.747	198.717	0.398432	-1.32759	0.0385473	0.882884	CRY2	GO:0000122;GO:0000976;GO:0003677;GO:0003684;GO:0003697;GO:0005576;GO:0005634;GO:0005739;GO:0005829;GO:0006606;GO:0007623;GO:0009416;GO:0009416;GO:0014823;GO:0016607;GO:0019900;GO:0019901;GO:0019902;GO:0019915;GO:0032515;GO:0032868;GO:0032922;GO:0035257;GO:0042593;GO:0042752;GO:0042754;GO:0043153;GO:0045892;GO:0045892;GO:0071949;GO:2000118;GO:2000323;GO:2000850;	GO:0000122//negative regulation of transcription by RNA polymerase II;GO:0006606//protein import into nucleus;GO:0007623//circadian rhythm;GO:0009416//response to light stimulus;GO:0009416//response to light stimulus;GO:0014823//response to activity;GO:0019915//lipid storage;GO:0032515//negative regulation of phosphoprotein phosphatase activity;GO:0032868//response to insulin;GO:0032922//circadia…	GO:0005576//extracellular region;GO:0005634//nucleus;GO:0005739//mitochondrion;GO:0005829//cytosol;GO:0016607//nuclear speck;	GO:0000976//transcription cis-regulatory region binding;GO:0003677//DNA binding;GO:0003684//damaged DNA binding;GO:0003697//single-stranded DNA binding;GO:0019900//kinase binding;GO:0019901//protein kinase binding;GO:0019902//phosphatase binding;GO:0035257//nuclear receptor binding;GO:0071949//FAD binding;	K02295	ko04710(Circadian rhythm)
ENSOCUG00000014747	58.2202	11.5322	0.198079	-2.33585	0.0387575	0.882884	IL13RA2	GO:0004896;GO:0005515;GO:0016020;	-	GO:0016020//membrane;	GO:0004896//cytokine receptor activity;GO:0005515//protein binding;	K05077	ko04630(JAK-STAT signaling pathway);ko04060(Cytokine-cytokine receptor interaction)
ENSOCUG00000014916	2546.94	1125.46	0.441885	-1.17826	0.0387733	0.882884	SEMA4B	GO:0005515;GO:0005886;GO:0016020;GO:0030215;GO:0045202;GO:0005515;GO:0030215;	-	GO:0005886//plasma membrane;GO:0016020//membrane;GO:0045202//synapse;	GO:0005515//protein binding;GO:0030215//semaphorin receptor binding;GO:0005515//protein binding;GO:0030215//semaphorin receptor binding;	K06521	ko04360(Axon guidance)
ENSOCUG00000003399	959.377	356.128	0.371208	-1.4297	0.0389173	0.88436	HMGN3	GO:0000785;GO:0003682;GO:0005634;GO:0005654;GO:0005829;GO:0031492;GO:0045944;GO:0061178;GO:0000785;GO:0003682;GO:0005634;GO:0031492;GO:0045944;GO:0061178;	GO:0045944//positive regulation of transcription by RNA polymerase II;GO:0061178//regulation of insulin secretion involved in cellular response to glucose stimulus;GO:0045944//positive regulation of transcription by RNA polymerase II;GO:0061178//regulation of insulin secretion involved in cellular response to glucose stimulus;	GO:0000785//chromatin;GO:0005634//nucleus;GO:0005654//nucleoplasm;GO:0005829//cytosol;GO:0000785//chromatin;GO:0005634//nucleus;	GO:0003682//chromatin binding;GO:0031492//nucleosomal DNA binding;GO:0003682//chromatin binding;GO:0031492//nucleosomal DNA binding;	K11301	-
ENSOCUG00000027734	26.9586	7.42491	0.275419	-1.8603	0.0389885	0.884769	ADAM18	GO:0004222;GO:0006508;GO:0008237;GO:0004222;GO:0006508;GO:0008237;	GO:0006508//proteolysis;GO:0006508//proteolysis;	-	GO:0004222//metalloendopeptidase activity;GO:0008237//metallopeptidase activity;GO:0004222//metalloendopeptidase activity;GO:0008237//metallopeptidase activity;	-	-
ENSOCUG00000003106	1364.97	629.561	0.461228	-1.11645	0.0392295	0.887814	-	GO:0003824;GO:0004111;GO:0005739;GO:0016301;GO:0016772;GO:0032091;GO:0043066;GO:0046314;GO:0003824;GO:0004111;GO:0016301;GO:0016772;GO:0046314;	GO:0032091//negative regulation of protein binding;GO:0043066//negative regulation of apoptotic process;GO:0046314//phosphocreatine biosynthetic process;GO:0046314//phosphocreatine biosynthetic process;	GO:0005739//mitochondrion;	GO:0003824//catalytic activity;GO:0004111//creatine kinase activity;GO:0016301//kinase activity;GO:0016772//transferase activity, transferring phosphorus-containing groups;GO:0003824//catalytic activity;GO:0004111//creatine kinase activity;GO:0016301//kinase activity;GO:0016772//transferase activity, transferring phosphorus-containing groups;	K00933	ko00330(Arginine and proline metabolism)
ENSOCUG00000001963	1080.51	357.905	0.331238	-1.59406	0.0395512	0.889015	TNS1	GO:0005515;GO:0005925;GO:0007044;GO:0010761;GO:0030055;GO:0005515;GO:0005515;GO:0005515;GO:0005515;GO:0005515;GO:0005515;	GO:0007044//cell-substrate junction assembly;GO:0010761//fibroblast migration;	GO:0005925//focal adhesion;GO:0030055//cell-substrate junction;	GO:0005515//protein binding;GO:0005515//protein binding;GO:0005515//protein binding;GO:0005515//protein binding;GO:0005515//protein binding;GO:0005515//protein binding;GO:0005515//protein binding;	K18080	-
ENSOCUG00000021266	62.464	14.9294	0.239008	-2.06487	0.0395888	0.889015	AMZ1	GO:0006508;GO:0008233;GO:0008237;	GO:0006508//proteolysis;	-	GO:0008233//peptidase activity;GO:0008237//metallopeptidase activity;	K06974	-
ENSOCUG00000011942	1018.98	463.766	0.455129	-1.13565	0.0400651	0.889015	FLNC	GO:0005515;GO:0005737;GO:0005829;GO:0005886;GO:0008092;GO:0030506;GO:0042383;GO:0048747;GO:0005515;GO:0005515;GO:0005515;	GO:0048747//muscle cell development;	GO:0005737//cytoplasm;GO:0005829//cytosol;GO:0005886//plasma membrane;GO:0042383//sarcolemma;	GO:0005515//protein binding;GO:0008092//cytoskeletal protein binding;GO:0030506//ankyrin binding;GO:0005515//protein binding;GO:0005515//protein binding;GO:0005515//protein binding;	K04437	ko05205(Proteoglycans in cancer);ko05132(Salmonella infection);ko04510(Focal adhesion);ko04010(MAPK signaling pathway)
ENSOCUG00000013686	619.487	268.428	0.433307	-1.20654	0.0400964	0.889015	WNT5B	GO:0005102;GO:0005576;GO:0007275;GO:0016055;GO:0002062;GO:0005102;GO:0005102;GO:0005576;GO:0007275;GO:0016055;GO:0030335;GO:0005102;GO:0005576;GO:0007275;GO:0016055;GO:0005102;GO:0005576;GO:0007275;GO:0016055;	GO:0007275//multicellular organism development;GO:0016055//Wnt signaling pathway;GO:0002062//chondrocyte differentiation;GO:0007275//multicellular organism development;GO:0016055//Wnt signaling pathway;GO:0030335//positive regulation of cell migration;GO:0007275//multicellular organism development;GO:0016055//Wnt signaling pathway;GO:0007275//multicellular organism development;GO:0016055//Wnt sig…	GO:0005576//extracellular region;GO:0005576//extracellular region;GO:0005576//extracellular region;GO:0005576//extracellular region;	GO:0005102//signaling receptor binding;GO:0005102//signaling receptor binding;GO:0005102//signaling receptor binding;GO:0005102//signaling receptor binding;GO:0005102//signaling receptor binding;	K00444	ko05226(Gastric cancer);ko05225(Hepatocellular carcinoma);ko05224(Breast cancer);ko05217(Basal cell carcinoma);ko05205(Proteoglycans in cancer);ko05200(Pathways in cancer);ko05165(Human papillomavirus infection);ko05022(Pathways of neurodegeneration - multiple diseases);ko05010(Alzheimer disease);ko04934(Cushing syndrome);ko04916(Melanogenesis);ko04550(Signaling pathways regulating pluripotency o…
ENSOCUG00000003377	1499.12	689.739	0.460096	-1.11999	0.0401693	0.889015	CYP27A1	GO:0005506;GO:0006699;GO:0006707;GO:0016705;GO:0020037;GO:0020037;GO:0030343;GO:0031073;GO:0036378;GO:0047749;GO:0055114;	GO:0006699//bile acid biosynthetic process;GO:0006707//cholesterol catabolic process;GO:0036378//calcitriol biosynthetic process from calciol;GO:0055114//obsolete oxidation-reduction process;	-	GO:0005506//iron ion binding;GO:0016705//oxidoreductase activity, acting on paired donors, with incorporation or reduction of molecular oxygen;GO:0020037//heme binding;GO:0020037//heme binding;GO:0030343//vitamin D3 25-hydroxylase activity;GO:0031073//cholesterol 26-hydroxylase activity;GO:0047749//cholestanetriol 26-monooxygenase activity;	K00488	ko04979(Cholesterol metabolism);ko03320(PPAR signaling pathway);ko00120(Primary bile acid biosynthesis)
ENSOCUG00000029242	99.5668	48.3698	0.485803	-1.04156	0.0401788	0.889015	ZNF41	GO:0006355;	GO:0006355//regulation of transcription, DNA-templated;	-	-	-	-
ENSOCUG00000014189	11833.3	4939.89	0.417457	-1.2603	0.0403047	0.889015	ANXA8	GO:0005509;GO:0005544;GO:0005509;GO:0005544;GO:0005509;GO:0005544;GO:0005509;GO:0005544;GO:0005509;GO:0005509;GO:0005544;GO:0005544;GO:0005544;	-	-	GO:0005509//calcium ion binding;GO:0005544//calcium-dependent phospholipid binding;GO:0005509//calcium ion binding;GO:0005544//calcium-dependent phospholipid binding;GO:0005509//calcium ion binding;GO:0005544//calcium-dependent phospholipid binding;GO:0005509//calcium ion binding;GO:0005544//calcium-dependent phospholipid binding;GO:0005509//calcium ion binding;GO:0005509//calcium ion binding;GO:…	K17096	-
ENSOCUG00000027575	49.1736	12.0554	0.24516	-2.02821	0.0403539	0.889015	KCNH2	GO:0000976;GO:0005216;GO:0005242;GO:0005249;GO:0005249;GO:0005251;GO:0005886;GO:0006811;GO:0006813;GO:0008076;GO:0009986;GO:0016020;GO:0031625;GO:0035690;GO:0042391;GO:0042802;GO:0042803;GO:0045893;GO:0048471;GO:0055075;GO:0055085;GO:0055131;GO:0060048;GO:0060306;GO:0060307;GO:0071805;GO:0086005;GO:0086009;GO:0086010;GO:0086011;GO:0086013;GO:0086091;GO:0097110;GO:0097623;GO:0098915;GO:1901379;GO:…	GO:0006811//ion transport;GO:0006813//potassium ion transport;GO:0035690//cellular response to xenobiotic stimulus;GO:0042391//regulation of membrane potential;GO:0045893//positive regulation of transcription, DNA-templated;GO:0055075//potassium ion homeostasis;GO:0055085//transmembrane transport;GO:0060048//cardiac muscle contraction;GO:0060306//regulation of membrane repolarization;GO:0060307//…	GO:0005886//plasma membrane;GO:0008076//voltage-gated potassium channel complex;GO:0009986//cell surface;GO:0016020//membrane;GO:0048471//perinuclear region of cytoplasm;GO:1902937//inward rectifier potassium channel complex;GO:0016020//membrane;	GO:0000976//transcription cis-regulatory region binding;GO:0005216//ion channel activity;GO:0005242//inward rectifier potassium channel activity;GO:0005249//voltage-gated potassium channel activity;GO:0005249//voltage-gated potassium channel activity;GO:0005251//delayed rectifier potassium channel activity;GO:0031625//ubiquitin protein ligase binding;GO:0042802//identical protein binding;GO:00428…	-	-
ENSOCUG00000022628	8.67065	0.349204	0.0402742	-4.634	0.0403672	0.889015	-	GO:0005506;GO:0005506;GO:0016705;GO:0016705;GO:0016712;GO:0016712;GO:0020037;GO:0020037;GO:0046872;GO:0055114;	GO:0055114//obsolete oxidation-reduction process;	-	GO:0005506//iron ion binding;GO:0005506//iron ion binding;GO:0016705//oxidoreductase activity, acting on paired donors, with incorporation or reduction of molecular oxygen;GO:0016705//oxidoreductase activity, acting on paired donors, with incorporation or reduction of molecular oxygen;GO:0016712//oxidoreductase activity, acting on paired donors, with incorporation or reduction of molecular oxygen…	-	-
ENSOCUG00000008065	1006.5	279.137	0.277334	-1.8503	0.0406197	0.891318	NBL1	GO:0005615;GO:0007399;GO:0016015;GO:0030514;GO:0030514;GO:0035582;GO:0036122;GO:0038098;GO:0042802;GO:0045666;GO:0048263;GO:0048812;GO:0090027;	GO:0007399//nervous system development;GO:0030514//negative regulation of BMP signaling pathway;GO:0030514//negative regulation of BMP signaling pathway;GO:0035582//sequestering of BMP in extracellular matrix;GO:0038098//sequestering of BMP from receptor via BMP binding;GO:0045666//positive regulation of neuron differentiation;GO:0048263//determination of dorsal identity;GO:0048812//neuron projec…	GO:0005615//extracellular space;	GO:0016015//morphogen activity;GO:0036122//BMP binding;GO:0042802//identical protein binding;	K17784	-
ENSOCUG00000005519	12.3591	1.18625	0.0959824	-3.38109	0.0412551	0.894704	ARMC12	GO:0005576;GO:0007586;GO:0008047;GO:0016042;GO:0005576;GO:0007586;GO:0008047;GO:0016042;	GO:0007586//digestion;GO:0016042//lipid catabolic process;GO:0007586//digestion;GO:0016042//lipid catabolic process;	GO:0005576//extracellular region;GO:0005576//extracellular region;	GO:0008047//enzyme activator activity;GO:0008047//enzyme activator activity;	-	-
ENSOCUG00000006107	18.5774	3.45185	0.185809	-2.42811	0.0417076	0.900066	GRAMD2A	GO:0005546;GO:0031227;GO:0031234;GO:0035091;GO:0044232;GO:0061817;GO:2001256;	GO:0061817//endoplasmic reticulum-plasma membrane tethering;GO:2001256//regulation of store-operated calcium entry;	GO:0031227//intrinsic component of endoplasmic reticulum membrane;GO:0031234//extrinsic component of cytoplasmic side of plasma membrane;GO:0044232//organelle membrane contact site;	GO:0005546//phosphatidylinositol-4,5-bisphosphate binding;GO:0035091//phosphatidylinositol binding;	-	-
ENSOCUG00000005505	738.561	266.163	0.360381	-1.47241	0.0421716	0.903869	SRCIN1	GO:0030334;GO:0034446;GO:0061001;GO:0030334;GO:0034446;GO:0061001;GO:0030334;GO:0034446;GO:0061001;GO:0030334;GO:0034446;GO:0061001;GO:0030334;GO:0034446;GO:0061001;GO:0005737;GO:0015629;GO:0019901;GO:0030334;GO:0030334;GO:0034446;GO:0034446;GO:0061001;GO:0061001;GO:0061098;GO:0061099;GO:0030334;GO:0034446;GO:0061001;GO:0030334;GO:0034446;GO:0061001;	GO:0030334//regulation of cell migration;GO:0034446//substrate adhesion-dependent cell spreading;GO:0061001//regulation of dendritic spine morphogenesis;GO:0030334//regulation of cell migration;GO:0034446//substrate adhesion-dependent cell spreading;GO:0061001//regulation of dendritic spine morphogenesis;GO:0030334//regulation of cell migration;GO:0034446//substrate adhesion-dependent cell spread…	GO:0005737//cytoplasm;GO:0015629//actin cytoskeleton;	GO:0019901//protein kinase binding;	K19930	-
ENSOCUG00000017242	364.828	134.203	0.367851	-1.44281	0.0427578	0.91067	PDGFC	GO:0005161;GO:0005161;GO:0005161;GO:0005576;GO:0005615;GO:0005829;GO:0005886;GO:0007171;GO:0008083;GO:0008284;GO:0008284;GO:0008284;GO:0009887;GO:0009986;GO:0016020;GO:0042803;GO:0048008;GO:0048008;GO:0048008;GO:0048146;GO:0048565;GO:0048568;GO:0050730;GO:0060348;GO:0071230;GO:0120162;GO:0005161;GO:0008083;GO:0008284;GO:0016020;GO:0048008;GO:0048568;	GO:0007171//activation of transmembrane receptor protein tyrosine kinase activity;GO:0008284//positive regulation of cell population proliferation;GO:0008284//positive regulation of cell population proliferation;GO:0008284//positive regulation of cell population proliferation;GO:0009887//animal organ morphogenesis;GO:0048008//platelet-derived growth factor receptor signaling pathway;GO:0048008//p…	GO:0005576//extracellular region;GO:0005615//extracellular space;GO:0005829//cytosol;GO:0005886//plasma membrane;GO:0009986//cell surface;GO:0016020//membrane;GO:0016020//membrane;	GO:0005161//platelet-derived growth factor receptor binding;GO:0005161//platelet-derived growth factor receptor binding;GO:0005161//platelet-derived growth factor receptor binding;GO:0008083//growth factor activity;GO:0042803//protein homodimerization activity;GO:0005161//platelet-derived growth factor receptor binding;GO:0008083//growth factor activity;	K05450	ko05231(Choline metabolism in cancer);ko05218(Melanoma);ko05215(Prostate cancer);ko04810(Regulation of actin cytoskeleton);ko04540(Gap junction);ko04510(Focal adhesion);ko04151(PI3K-Akt signaling pathway);ko04072(Phospholipase D signaling pathway);ko04020(Calcium signaling pathway);ko04015(Rap1 signaling pathway);ko04014(Ras signaling pathway);ko04010(MAPK signaling pathway);ko01521(EGFR tyrosine…
ENSOCUG00000022585	107.013	40.6692	0.38004	-1.39578	0.0429458	0.912711	PRKD1	GO:0000421;GO:0001938;GO:0004672;GO:0004674;GO:0004674;GO:0004697;GO:0005524;GO:0005634;GO:0005737;GO:0005794;GO:0005802;GO:0005802;GO:0005829;GO:0005829;GO:0005886;GO:0005886;GO:0005911;GO:0005938;GO:0006468;GO:0006468;GO:0007030;GO:0007265;GO:0010508;GO:0010595;GO:0010837;GO:0010976;GO:0016301;GO:0018105;GO:0018107;GO:0018107;GO:0031647;GO:0032793;GO:0033138;GO:0034198;GO:0034599;GO:0035556;GO:…	GO:0001938//positive regulation of endothelial cell proliferation;GO:0006468//protein phosphorylation;GO:0006468//protein phosphorylation;GO:0007030//Golgi organization;GO:0007265//Ras protein signal transduction;GO:0010508//positive regulation of autophagy;GO:0010595//positive regulation of endothelial cell migration;GO:0010837//regulation of keratinocyte proliferation;GO:0010976//positive regul…	GO:0000421//autophagosome membrane;GO:0005634//nucleus;GO:0005737//cytoplasm;GO:0005794//Golgi apparatus;GO:0005802//trans-Golgi network;GO:0005802//trans-Golgi network;GO:0005829//cytosol;GO:0005829//cytosol;GO:0005886//plasma membrane;GO:0005886//plasma membrane;GO:0005911//cell-cell junction;GO:0005938//cell cortex;	GO:0004672//protein kinase activity;GO:0004674//protein serine/threonine kinase activity;GO:0004674//protein serine/threonine kinase activity;GO:0004697//protein kinase C activity;GO:0005524//ATP binding;GO:0016301//kinase activity;GO:0042802//identical protein binding;	K06070	ko05208(Chemical carcinogenesis - reactive oxygen species);ko04925(Aldosterone synthesis and secretion);ko04015(Rap1 signaling pathway)
ENSOCUG00000006878	2584.15	808.288	0.312786	-1.67675	0.0429634	0.912711	EXTL1	GO:0006486;GO:0016021;GO:0016757;GO:0006486;GO:0016021;GO:0016757;	GO:0006486//protein glycosylation;GO:0006486//protein glycosylation;	GO:0016021//integral component of membrane;GO:0016021//integral component of membrane;	GO:0016757//glycosyltransferase activity;GO:0016757//glycosyltransferase activity;	K02368	ko00534(Glycosaminoglycan biosynthesis - heparan sulfate / heparin)
ENSOCUG00000038723	137.686	64.4497	0.468091	-1.09514	0.0432187	0.916965	-	GO:0016020;	-	GO:0016020//membrane;	-	-	-
ENSOCUG00000014423	9.30581	0	0	-Inf	0.0435845	0.921508	IKZF1	GO:0003677;GO:0005634;GO:0005654;GO:0005721;GO:0005829;GO:0019904;GO:0030098;GO:0030218;GO:0032991;	GO:0030098//lymphocyte differentiation;GO:0030218//erythrocyte differentiation;	GO:0005634//nucleus;GO:0005654//nucleoplasm;GO:0005721//pericentric heterochromatin;GO:0005829//cytosol;GO:0032991//protein-containing complex;	GO:0003677//DNA binding;GO:0019904//protein domain specific binding;	K09220	-
ENSOCUG00000005375	11.6207	1.04761	0.0901507	-3.47152	0.0437512	0.921508	MANEAL	GO:0016798;	-	-	GO:0016798//hydrolase activity, acting on glycosyl bonds;	-	-
ENSOCUG00000001485	6.75438	0	0	-Inf	0.0438321	0.921508	-	GO:0004222;GO:0005515;GO:0006508;GO:0008237;GO:0008270;GO:0016020;	GO:0006508//proteolysis;	GO:0016020//membrane;	GO:0004222//metalloendopeptidase activity;GO:0005515//protein binding;GO:0008237//metallopeptidase activity;GO:0008270//zinc ion binding;	K01395	ko04974(Protein digestion and absorption)
ENSOCUG00000029885	38.4549	13.7335	0.357132	-1.48547	0.0439411	0.921508	-	-	-	-	-	-	-
ENSOCUG00000035329	1986.13	552.997	0.27843	-1.84461	0.0444036	0.928018	-	GO:0001533;	-	GO:0001533//cornified envelope;	-	-	-
ENSOCUG00000025995	68.5671	24.7923	0.361577	-1.46763	0.0444775	0.928018	ASB2	GO:0000151;GO:0005515;GO:0016567;GO:0035556;GO:0061630;	GO:0016567//protein ubiquitination;GO:0035556//intracellular signal transduction;	GO:0000151//ubiquitin ligase complex;	GO:0005515//protein binding;GO:0061630//ubiquitin protein ligase activity;	K10324	-
ENSOCUG00000004985	42.0876	16.1446	0.383594	-1.38235	0.0445457	0.928018	-	GO:0016747;GO:0016747;	-	-	GO:0016747//acyltransferase activity, transferring groups other than amino-acyl groups;GO:0016747//acyltransferase activity, transferring groups other than amino-acyl groups;	K14457	ko04975(Fat digestion and absorption);ko00561(Glycerolipid metabolism)
ENSOCUG00000005596	161.212	28.1549	0.174645	-2.5175	0.0446788	0.928018	GREM1	GO:0000902;GO:0001525;GO:0002042;GO:0002092;GO:0003257;GO:0003337;GO:0005615;GO:0007165;GO:0007267;GO:0008284;GO:0009887;GO:0009954;GO:0009986;GO:0010717;GO:0030199;GO:0030297;GO:0030326;GO:0030502;GO:0030514;GO:0030514;GO:0032331;GO:0033689;GO:0036122;GO:0042803;GO:0043066;GO:0043184;GO:0043542;GO:0045668;GO:0045766;GO:0045892;GO:0045893;GO:0045944;GO:0046851;GO:0048018;GO:0048263;GO:0051092;GO:…	GO:0000902//cell morphogenesis;GO:0001525//angiogenesis;GO:0002042//cell migration involved in sprouting angiogenesis;GO:0002092//positive regulation of receptor internalization;GO:0003257//positive regulation of transcription from RNA polymerase II promoter involved in myocardial precursor cell differentiation;GO:0003337//mesenchymal to epithelial transition involved in metanephros morphogenesis…	GO:0005615//extracellular space;GO:0009986//cell surface;	GO:0030297//transmembrane receptor protein tyrosine kinase activator activity;GO:0036122//BMP binding;GO:0042803//protein homodimerization activity;GO:0043184//vascular endothelial growth factor receptor 2 binding;GO:0048018//receptor ligand activity;	K23318	ko04350(TGF-beta signaling pathway)
ENSOCUG00000015850	97.9304	36.4856	0.372567	-1.42443	0.0447406	0.928018	SLC36A2	GO:0005280;GO:0005886;GO:0015180;GO:0015187;GO:0015187;GO:0015193;GO:0015808;GO:0015816;GO:0015824;GO:0035524;GO:1902600;	GO:0015808//L-alanine transport;GO:0015816//glycine transport;GO:0015824//proline transport;GO:0035524//proline transmembrane transport;GO:1902600//proton transmembrane transport;	GO:0005886//plasma membrane;	GO:0005280//amino acid:proton symporter activity;GO:0015180//L-alanine transmembrane transporter activity;GO:0015187//glycine transmembrane transporter activity;GO:0015187//glycine transmembrane transporter activity;GO:0015193//L-proline transmembrane transporter activity;	K14209	ko04974(Protein digestion and absorption)
ENSOCUG00000005658	14.6676	2.29896	0.156738	-2.67358	0.0447439	0.928018	PDZRN4	GO:0005515;	-	-	GO:0005515//protein binding;	K15682	-
ENSOCUG00000001920	135.708	54.3493	0.400488	-1.32017	0.0449271	0.929382	GPRC5B	GO:0004930;GO:0007186;GO:0016021;GO:0004930;GO:0005654;GO:0005730;GO:0005829;GO:0005886;GO:0007186;GO:0016021;GO:0030295;GO:0043231;GO:0070062;	GO:0007186//G protein-coupled receptor signaling pathway;GO:0007186//G protein-coupled receptor signaling pathway;	GO:0016021//integral component of membrane;GO:0005654//nucleoplasm;GO:0005730//nucleolus;GO:0005829//cytosol;GO:0005886//plasma membrane;GO:0016021//integral component of membrane;GO:0043231//intracellular membrane-bounded organelle;GO:0070062//extracellular exosome;	GO:0004930//G protein-coupled receptor activity;GO:0004930//G protein-coupled receptor activity;GO:0030295//protein kinase activator activity;	K04619	-
ENSOCUG00000023860	34.1061	9.91353	0.290668	-1.78256	0.0453773	0.931815	ADRA2B	GO:0004930;GO:0004935;GO:0004938;GO:0004938;GO:0005829;GO:0006940;GO:0007186;GO:0007186;GO:0009986;GO:0016021;GO:0019229;GO:0030168;GO:0032148;GO:0035624;GO:0043231;GO:0043410;GO:0045666;GO:0051379;GO:0071875;	GO:0006940//regulation of smooth muscle contraction;GO:0007186//G protein-coupled receptor signaling pathway;GO:0007186//G protein-coupled receptor signaling pathway;GO:0019229//regulation of vasoconstriction;GO:0030168//platelet activation;GO:0032148//activation of protein kinase B activity;GO:0035624//receptor transactivation;GO:0043410//positive regulation of MAPK cascade;GO:0045666//positive …	GO:0005829//cytosol;GO:0009986//cell surface;GO:0016021//integral component of membrane;GO:0043231//intracellular membrane-bounded organelle;	GO:0004930//G protein-coupled receptor activity;GO:0004935//adrenergic receptor activity;GO:0004938//alpha2-adrenergic receptor activity;GO:0004938//alpha2-adrenergic receptor activity;GO:0051379//epinephrine binding;	-	-
ENSOCUG00000003790	1479.1	528.059	0.357015	-1.48594	0.0454293	0.931815	LITAF	GO:0000978;GO:0001228;GO:0001817;GO:0005654;GO:0005765;GO:0005794;GO:0005886;GO:0008270;GO:0009898;GO:0032496;GO:0043231;GO:0045944;GO:0050699;GO:0071222;GO:0098559;GO:0098560;GO:0098574;GO:1901223;	GO:0001817//regulation of cytokine production;GO:0032496//response to lipopolysaccharide;GO:0045944//positive regulation of transcription by RNA polymerase II;GO:0071222//cellular response to lipopolysaccharide;GO:1901223//negative regulation of NIK/NF-kappaB signaling;	GO:0005654//nucleoplasm;GO:0005765//lysosomal membrane;GO:0005794//Golgi apparatus;GO:0005886//plasma membrane;GO:0009898//cytoplasmic side of plasma membrane;GO:0043231//intracellular membrane-bounded organelle;GO:0098559//cytoplasmic side of early endosome membrane;GO:0098560//cytoplasmic side of late endosome membrane;GO:0098574//cytoplasmic side of lysosomal membrane;	GO:0000978//RNA polymerase II cis-regulatory region sequence-specific DNA binding;GO:0001228//DNA-binding transcription activator activity, RNA polymerase II-specific;GO:0008270//zinc ion binding;GO:0050699//WW domain binding;	K19363	ko04142(Lysosome)
ENSOCUG00000005238	18.5207	3.97988	0.214888	-2.21834	0.0457148	0.931815	DGKG	GO:0003951;GO:0004143;GO:0004143;GO:0004143;GO:0005509;GO:0005829;GO:0006654;GO:0007165;GO:0007205;GO:0008289;GO:0016020;GO:0016301;GO:0035556;GO:0046339;GO:0046486;GO:0046834;GO:0046834;GO:0050773;GO:0090038;GO:0003951;GO:0004143;GO:0005509;GO:0007165;GO:0007205;GO:0016301;GO:0035556;GO:0003951;GO:0004143;GO:0005509;GO:0007165;GO:0007205;GO:0016301;GO:0035556;GO:0003951;GO:0004143;GO:0005509;GO:…	GO:0006654//phosphatidic acid biosynthetic process;GO:0007165//signal transduction;GO:0007205//protein kinase C-activating G protein-coupled receptor signaling pathway;GO:0035556//intracellular signal transduction;GO:0046339//diacylglycerol metabolic process;GO:0046486//glycerolipid metabolic process;GO:0046834//lipid phosphorylation;GO:0046834//lipid phosphorylation;GO:0050773//regulation of den…	GO:0005829//cytosol;GO:0016020//membrane;	GO:0003951//NAD+ kinase activity;GO:0004143//diacylglycerol kinase activity;GO:0004143//diacylglycerol kinase activity;GO:0004143//diacylglycerol kinase activity;GO:0005509//calcium ion binding;GO:0008289//lipid binding;GO:0016301//kinase activity;GO:0003951//NAD+ kinase activity;GO:0004143//diacylglycerol kinase activity;GO:0005509//calcium ion binding;GO:0016301//kinase activity;GO:0003951//NAD…	K00901	ko05231(Choline metabolism in cancer);ko04072(Phospholipase D signaling pathway);ko04070(Phosphatidylinositol signaling system);ko00564(Glycerophospholipid metabolism);ko00561(Glycerolipid metabolism)
ENSOCUG00000002824	418.474	173.286	0.414089	-1.27199	0.0457291	0.931815	PITPNM3	GO:0046872;GO:0046872;GO:0005509;GO:0030971;GO:0046872;GO:0046872;GO:0046872;	-	-	GO:0046872//metal ion binding;GO:0046872//metal ion binding;GO:0005509//calcium ion binding;GO:0030971//receptor tyrosine kinase binding;GO:0046872//metal ion binding;GO:0046872//metal ion binding;GO:0046872//metal ion binding;	K24069	-
ENSOCUG00000017214	16.1322	2.97728	0.184555	-2.43788	0.0457804	0.931815	RIC3	GO:0005783;GO:0016021;GO:0034622;GO:0044183;GO:2000010;	GO:0034622//cellular protein-containing complex assembly;GO:2000010//positive regulation of protein localization to cell surface;	GO:0005783//endoplasmic reticulum;GO:0016021//integral component of membrane;	GO:0044183//protein folding chaperone;	-	-
ENSOCUG00000013725	178.715	87.4055	0.489078	-1.03186	0.0461936	0.933382	FAM20A	GO:0001934;GO:0001934;GO:0005615;GO:0005737;GO:0005783;GO:0005794;GO:0005794;GO:0009617;GO:0031214;GO:0043539;GO:0044691;GO:0055074;GO:0070166;GO:0070166;GO:0005794;	GO:0001934//positive regulation of protein phosphorylation;GO:0001934//positive regulation of protein phosphorylation;GO:0009617//response to bacterium;GO:0031214//biomineral tissue development;GO:0044691//tooth eruption;GO:0055074//calcium ion homeostasis;GO:0070166//enamel mineralization;GO:0070166//enamel mineralization;	GO:0005615//extracellular space;GO:0005737//cytoplasm;GO:0005783//endoplasmic reticulum;GO:0005794//Golgi apparatus;GO:0005794//Golgi apparatus;GO:0005794//Golgi apparatus;	GO:0043539//protein serine/threonine kinase activator activity;	K21957	-
ENSOCUG00000013103	15.503	2.61562	0.168716	-2.56733	0.046413	0.934239	COX7A1	GO:0004129;GO:0005746;GO:0009055;	-	GO:0005746//mitochondrial respirasome;	GO:0004129//cytochrome-c oxidase activity;GO:0009055//electron transfer activity;	-	-
ENSOCUG00000005968	69.6216	11.7524	0.168804	-2.56658	0.046448	0.934239	P2RY8	GO:0004930;GO:0007186;GO:0016021;GO:0045028;	GO:0007186//G protein-coupled receptor signaling pathway;	GO:0016021//integral component of membrane;	GO:0004930//G protein-coupled receptor activity;GO:0045028//G protein-coupled purinergic nucleotide receptor activity;	K08386	ko04080(Neuroactive ligand-receptor interaction)
ENSOCUG00000000557	415.961	105.737	0.254199	-1.97597	0.0466401	0.934444	NLRC5	GO:0000978;GO:0005515;GO:0005634;GO:0005634;GO:0005737;GO:0005813;GO:0005829;GO:0005829;GO:0009617;GO:0032088;GO:0032088;GO:0043549;GO:0045087;GO:0045087;GO:0045345;GO:0045944;GO:0051607;GO:0060335;GO:0060339;GO:0060339;GO:0060340;GO:0005515;GO:0005515;	GO:0009617//response to bacterium;GO:0032088//negative regulation of NF-kappaB transcription factor activity;GO:0032088//negative regulation of NF-kappaB transcription factor activity;GO:0043549//regulation of kinase activity;GO:0045087//innate immune response;GO:0045087//innate immune response;GO:0045345//positive regulation of MHC class I biosynthetic process;GO:0045944//positive regulation of …	GO:0005634//nucleus;GO:0005634//nucleus;GO:0005737//cytoplasm;GO:0005813//centrosome;GO:0005829//cytosol;GO:0005829//cytosol;	GO:0000978//RNA polymerase II cis-regulatory region sequence-specific DNA binding;GO:0005515//protein binding;GO:0005515//protein binding;GO:0005515//protein binding;	K22615	-
ENSOCUG00000031086	12.8595	0	0	-Inf	0.0471388	0.934444	-	GO:0005179;GO:0005576;	-	GO:0005576//extracellular region;	GO:0005179//hormone activity;	-	-
ENSOCUG00000012610	807.726	303.883	0.37622	-1.41035	0.0471742	0.934444	CDON	GO:0001708;GO:0001934;GO:0002088;GO:0005515;GO:0005887;GO:0007224;GO:0007224;GO:0007520;GO:0009952;GO:0010172;GO:0014816;GO:0021987;GO:0043393;GO:0043410;GO:0045663;GO:0045664;GO:0045664;GO:0045666;GO:0045944;GO:0048598;GO:0048598;GO:0048643;GO:0051057;GO:0051146;GO:0060059;GO:2000179;GO:0005515;GO:0005887;GO:0007224;GO:0045663;GO:0045664;GO:0048598;GO:0005515;GO:0005887;GO:0007224;GO:0045663;GO:…	GO:0001708//cell fate specification;GO:0001934//positive regulation of protein phosphorylation;GO:0002088//lens development in camera-type eye;GO:0007224//smoothened signaling pathway;GO:0007224//smoothened signaling pathway;GO:0007520//myoblast fusion;GO:0009952//anterior/posterior pattern specification;GO:0010172//embryonic body morphogenesis;GO:0014816//skeletal muscle satellite cell different…	GO:0005887//integral component of plasma membrane;GO:0005887//integral component of plasma membrane;GO:0005887//integral component of plasma membrane;GO:0005887//integral component of plasma membrane;	GO:0005515//protein binding;GO:0005515//protein binding;GO:0005515//protein binding;GO:0005515//protein binding;	K20033	ko04340(Hedgehog signaling pathway)
ENSOCUG00000033356	894.999	327.764	0.366217	-1.44923	0.0474471	0.934444	-	GO:0008093;GO:0032956;	GO:0032956//regulation of actin cytoskeleton organization;	-	GO:0008093//cytoskeletal anchor activity;	-	-
ENSOCUG00000000829	535.822	235.662	0.439813	-1.18504	0.0474877	0.934444	CYP2S1	GO:0004497;GO:0004796;GO:0005506;GO:0005783;GO:0006690;GO:0006693;GO:0016705;GO:0016712;GO:0016836;GO:0020037;GO:0042573;GO:0055114;GO:0005506;GO:0016705;GO:0016712;GO:0020037;GO:0055114;	GO:0006690//icosanoid metabolic process;GO:0006693//prostaglandin metabolic process;GO:0042573//retinoic acid metabolic process;GO:0055114//obsolete oxidation-reduction process;GO:0055114//obsolete oxidation-reduction process;	GO:0005783//endoplasmic reticulum;	GO:0004497//monooxygenase activity;GO:0004796//thromboxane-A synthase activity;GO:0005506//iron ion binding;GO:0016705//oxidoreductase activity, acting on paired donors, with incorporation or reduction of molecular oxygen;GO:0016712//oxidoreductase activity, acting on paired donors, with incorporation or reduction of molecular oxygen, reduced flavin or flavoprotein as one donor, and incorporation…	K07420	ko00980(Metabolism of xenobiotics by cytochrome P450);ko00830(Retinol metabolism)
ENSOCUG00000021659	1005.95	320.617	0.318721	-1.64963	0.0476095	0.934444	ALOX12	GO:0004052;GO:0004052;GO:0005506;GO:0005515;GO:0005737;GO:0005737;GO:0005829;GO:0006629;GO:0010656;GO:0016020;GO:0016165;GO:0016165;GO:0016702;GO:0019369;GO:0019369;GO:0019372;GO:0019372;GO:0019395;GO:0019395;GO:0033559;GO:0042383;GO:0043651;GO:0046872;GO:0050473;GO:0055114;GO:0061436;GO:0090331;GO:1901751;GO:2001303;GO:2001306;	GO:0006629//lipid metabolic process;GO:0010656//negative regulation of muscle cell apoptotic process;GO:0019369//arachidonic acid metabolic process;GO:0019369//arachidonic acid metabolic process;GO:0019372//lipoxygenase pathway;GO:0019372//lipoxygenase pathway;GO:0019395//fatty acid oxidation;GO:0019395//fatty acid oxidation;GO:0033559//unsaturated fatty acid metabolic process;GO:0043651//linolei…	GO:0005737//cytoplasm;GO:0005737//cytoplasm;GO:0005829//cytosol;GO:0016020//membrane;GO:0042383//sarcolemma;	GO:0004052//arachidonate 12(S)-lipoxygenase activity;GO:0004052//arachidonate 12(S)-lipoxygenase activity;GO:0005506//iron ion binding;GO:0005515//protein binding;GO:0016165//linoleate 13S-lipoxygenase activity;GO:0016165//linoleate 13S-lipoxygenase activity;GO:0016702//oxidoreductase activity, acting on single donors with incorporation of molecular oxygen, incorporation of two atoms of oxygen;GO…	K00458	ko04750(Inflammatory mediator regulation of TRP channels);ko04726(Serotonergic synapse);ko01523(Antifolate resistance);ko00590(Arachidonic acid metabolism)
ENSOCUG00000005368	382.217	107.174	0.280401	-1.83444	0.0477373	0.934444	AADAC	GO:0016787;GO:0016787;GO:0005789;GO:0016787;GO:0017171;GO:0019213;GO:0016021;GO:0016787;GO:0052689;GO:0016020;GO:0016021;GO:0016787;GO:0016787;GO:0016787;GO:0016020;GO:0016021;GO:0016021;GO:0016021;GO:0016787;GO:0016787;GO:0052689;GO:0052689;GO:0016021;GO:0016787;GO:0052689;GO:0016021;GO:0016787;GO:0052689;GO:0016787;	-	GO:0005789//endoplasmic reticulum membrane;GO:0016021//integral component of membrane;GO:0016020//membrane;GO:0016021//integral component of membrane;GO:0016020//membrane;GO:0016021//integral component of membrane;GO:0016021//integral component of membrane;GO:0016021//integral component of membrane;GO:0016021//integral component of membrane;GO:0016021//integral component of membrane;	GO:0016787//hydrolase activity;GO:0016787//hydrolase activity;GO:0016787//hydrolase activity;GO:0017171//serine hydrolase activity;GO:0019213//deacetylase activity;GO:0016787//hydrolase activity;GO:0052689//carboxylic ester hydrolase activity;GO:0016787//hydrolase activity;GO:0016787//hydrolase activity;GO:0016787//hydrolase activity;GO:0016787//hydrolase activity;GO:0016787//hydrolase activity;G…	-	-
ENSOCUG00000034454	22.3571	5.50007	0.24601	-2.02321	0.0477588	0.934444	-	-	-	-	-	-	-
ENSOCUG00000002478	28.883	8.95674	0.310105	-1.68917	0.0478702	0.934444	-	-	-	-	-	-	-
ENSOCUG00000015430	107.705	32.9453	0.305884	-1.70894	0.0479699	0.934444	TRIM72	GO:0001778;GO:0001778;GO:0001786;GO:0003012;GO:0005515;GO:0007517;GO:0008270;GO:0010832;GO:0030659;GO:0031624;GO:0042383;GO:0042802;GO:0043161;GO:0043569;GO:0046627;GO:0046627;GO:0051260;GO:0061630;GO:0061630;	GO:0001778//plasma membrane repair;GO:0001778//plasma membrane repair;GO:0003012//muscle system process;GO:0007517//muscle organ development;GO:0010832//negative regulation of myotube differentiation;GO:0043161//proteasome-mediated ubiquitin-dependent protein catabolic process;GO:0043569//negative regulation of insulin-like growth factor receptor signaling pathway;GO:0046627//negative regulation …	GO:0030659//cytoplasmic vesicle membrane;GO:0042383//sarcolemma;	GO:0001786//phosphatidylserine binding;GO:0005515//protein binding;GO:0008270//zinc ion binding;GO:0031624//ubiquitin conjugating enzyme binding;GO:0042802//identical protein binding;GO:0061630//ubiquitin protein ligase activity;GO:0061630//ubiquitin protein ligase activity;	K12036	-
ENSOCUG00000017835	182.089	78.8109	0.432814	-1.20818	0.0480957	0.934444	DNMT3B	GO:0000122;GO:0003714;GO:0003886;GO:0005634;GO:0005654;GO:0006306;GO:0008168;GO:0009008;GO:0010468;GO:0010628;GO:0051571;GO:0051573;GO:0006306;GO:0008168;GO:0009008;GO:0010468;GO:0006306;GO:0008168;GO:0009008;GO:0010468;GO:0006306;GO:0008168;GO:0009008;GO:0010468;GO:0006306;GO:0008168;GO:0009008;GO:0010468;GO:0006306;GO:0008168;GO:0009008;GO:0010468;GO:0006306;GO:0008168;GO:0009008;GO:0010468;	GO:0000122//negative regulation of transcription by RNA polymerase II;GO:0006306//DNA methylation;GO:0010468//regulation of gene expression;GO:0010628//positive regulation of gene expression;GO:0051571//positive regulation of histone H3-K4 methylation;GO:0051573//negative regulation of histone H3-K9 methylation;GO:0006306//DNA methylation;GO:0010468//regulation of gene expression;GO:0006306//DNA …	GO:0005634//nucleus;GO:0005654//nucleoplasm;	GO:0003714//transcription corepressor activity;GO:0003886//DNA (cytosine-5-)-methyltransferase activity;GO:0008168//methyltransferase activity;GO:0009008//DNA-methyltransferase activity;GO:0008168//methyltransferase activity;GO:0009008//DNA-methyltransferase activity;GO:0008168//methyltransferase activity;GO:0009008//DNA-methyltransferase activity;GO:0008168//methyltransferase activity;GO:0009008…	K17399	ko05206(MicroRNAs in cancer);ko00270(Cysteine and methionine metabolism)
ENSOCUG00000010196	93.3265	27.8833	0.298771	-1.74289	0.0481711	0.934444	REEP1	-	-	-	-	K17338	-
ENSOCUG00000005950	28.3258	8.36724	0.295393	-1.75929	0.0483816	0.934444	CAV3	GO:0000139;GO:0001778;GO:0002027;GO:0005246;GO:0005783;GO:0005794;GO:0005886;GO:0005886;GO:0005886;GO:0005901;GO:0005901;GO:0005901;GO:0005901;GO:0006469;GO:0006641;GO:0006897;GO:0007009;GO:0007015;GO:0007520;GO:0008022;GO:0008104;GO:0010614;GO:0010614;GO:0010831;GO:0014819;GO:0014902;GO:0016010;GO:0016020;GO:0016020;GO:0016021;GO:0017015;GO:0017080;GO:0023051;GO:0023051;GO:0030315;GO:0031122;GO:…	GO:0001778//plasma membrane repair;GO:0002027//regulation of heart rate;GO:0006469//negative regulation of protein kinase activity;GO:0006641//triglyceride metabolic process;GO:0006897//endocytosis;GO:0007009//plasma membrane organization;GO:0007015//actin filament organization;GO:0007520//myoblast fusion;GO:0008104//protein localization;GO:0010614//negative regulation of cardiac muscle hypertrop…	GO:0000139//Golgi membrane;GO:0005783//endoplasmic reticulum;GO:0005794//Golgi apparatus;GO:0005886//plasma membrane;GO:0005886//plasma membrane;GO:0005886//plasma membrane;GO:0005901//caveola;GO:0005901//caveola;GO:0005901//caveola;GO:0005901//caveola;GO:0016010//dystrophin-associated glycoprotein complex;GO:0016020//membrane;GO:0016020//membrane;GO:0016021//integral component of membrane;GO:003…	GO:0005246//calcium channel regulator activity;GO:0008022//protein C-terminus binding;GO:0017080//sodium channel regulator activity;GO:0043014//alpha-tubulin binding;GO:0044325//transmembrane transporter binding;GO:0044325//transmembrane transporter binding;GO:0044325//transmembrane transporter binding;GO:0044325//transmembrane transporter binding;GO:0044877//protein-containing complex binding;GO…	-	-
ENSOCUG00000026071	319.789	105.91	0.331188	-1.59428	0.0484254	0.934444	PIP5KL1	GO:0001933;GO:0005829;GO:0010917;GO:0016307;GO:0016308;GO:0030336;GO:0042995;GO:0043065;GO:0046488;	GO:0001933//negative regulation of protein phosphorylation;GO:0010917//negative regulation of mitochondrial membrane potential;GO:0030336//negative regulation of cell migration;GO:0043065//positive regulation of apoptotic process;GO:0046488//phosphatidylinositol metabolic process;	GO:0005829//cytosol;GO:0042995//cell projection;	GO:0016307//phosphatidylinositol phosphate kinase activity;GO:0016308//1-phosphatidylinositol-4-phosphate 5-kinase activity;	K13712	ko04144(Endocytosis);ko00562(Inositol phosphate metabolism)
ENSOCUG00000016780	54.3842	9.86934	0.181475	-2.46216	0.048645	0.934444	GRIA1	GO:0004970;GO:0005216;GO:0006811;GO:0015276;GO:0016020;GO:0038023;GO:0004970;GO:0005216;GO:0006811;GO:0015276;GO:0016020;GO:0038023;GO:0004970;GO:0004971;GO:0004971;GO:0005216;GO:0005783;GO:0005886;GO:0006811;GO:0007268;GO:0007616;GO:0008021;GO:0008328;GO:0009986;GO:0014069;GO:0015276;GO:0016020;GO:0016020;GO:0030425;GO:0030672;GO:0031623;GO:0032281;GO:0032590;GO:0032591;GO:0036477;GO:0038023;GO:…	GO:0006811//ion transport;GO:0006811//ion transport;GO:0006811//ion transport;GO:0007268//chemical synaptic transmission;GO:0007616//long-term memory;GO:0031623//receptor internalization;GO:0060078//regulation of postsynaptic membrane potential;GO:0060292//long-term synaptic depression;GO:0071242//cellular response to ammonium ion;	GO:0016020//membrane;GO:0016020//membrane;GO:0005783//endoplasmic reticulum;GO:0005886//plasma membrane;GO:0008021//synaptic vesicle;GO:0008328//ionotropic glutamate receptor complex;GO:0009986//cell surface;GO:0014069//postsynaptic density;GO:0016020//membrane;GO:0016020//membrane;GO:0030425//dendrite;GO:0030672//synaptic vesicle membrane;GO:0032281//AMPA glutamate receptor complex;GO:0032590//d…	GO:0004970//ionotropic glutamate receptor activity;GO:0005216//ion channel activity;GO:0015276//ligand-gated ion channel activity;GO:0038023//signaling receptor activity;GO:0004970//ionotropic glutamate receptor activity;GO:0005216//ion channel activity;GO:0015276//ligand-gated ion channel activity;GO:0038023//signaling receptor activity;GO:0004970//ionotropic glutamate receptor activity;GO:00049…	K05197	ko05033(Nicotine addiction);ko05031(Amphetamine addiction);ko05022(Pathways of neurodegeneration - multiple diseases);ko05017(Spinocerebellar ataxia);ko05016(Huntington disease);ko05014(Amyotrophic lateral sclerosis);ko04730(Long-term depression);ko04728(Dopaminergic synapse);ko04724(Glutamatergic synapse);ko04723(Retrograde endocannabinoid signaling);ko04720(Long-term potentiation);ko04713(Circa…
ENSOCUG00000029538	284.53	94.2501	0.331248	-1.59401	0.0488235	0.934444	FLVCR2	GO:0022857;GO:0055085;GO:0015232;GO:0020037;GO:0022857;GO:0055085;	GO:0055085//transmembrane transport;GO:0055085//transmembrane transport;	-	GO:0022857//transmembrane transporter activity;GO:0015232//heme transmembrane transporter activity;GO:0020037//heme binding;GO:0022857//transmembrane transporter activity;	K08220	-
ENSOCUG00000014137	26.6848	7.26055	0.272086	-1.87787	0.0488517	0.934444	NAALAD2	-	-	-	-	K01301	-
ENSOCUG00000004509	83.3838	21.8399	0.26192	-1.9328	0.0493676	0.937504	-	GO:0003774;GO:0005515;GO:0005524;GO:0016459;GO:0051015;GO:0003774;GO:0005515;GO:0005524;GO:0016459;GO:0051015;GO:0003774;GO:0005515;GO:0005524;GO:0016459;GO:0051015;GO:0003774;GO:0005515;GO:0005524;GO:0016459;GO:0051015;GO:0001778;GO:0003774;GO:0005515;GO:0005524;GO:0005794;GO:0005826;GO:0005911;GO:0014823;GO:0016459;GO:0030016;GO:0031672;GO:0051015;GO:0070252;GO:0003774;GO:0005524;GO:0016459;GO:…	GO:0001778//plasma membrane repair;GO:0014823//response to activity;GO:0070252//actin-mediated cell contraction;	GO:0016459//myosin complex;GO:0016459//myosin complex;GO:0016459//myosin complex;GO:0016459//myosin complex;GO:0005794//Golgi apparatus;GO:0005826//actomyosin contractile ring;GO:0005911//cell-cell junction;GO:0016459//myosin complex;GO:0030016//myofibril;GO:0031672//A band;GO:0016459//myosin complex;	GO:0003774//cytoskeletal motor activity;GO:0005515//protein binding;GO:0005524//ATP binding;GO:0051015//actin filament binding;GO:0003774//cytoskeletal motor activity;GO:0005515//protein binding;GO:0005524//ATP binding;GO:0051015//actin filament binding;GO:0003774//cytoskeletal motor activity;GO:0005515//protein binding;GO:0005524//ATP binding;GO:0051015//actin filament binding;GO:0003774//cytosk…	K24220	-
ENSOCUG00000010035	71.7147	33.0567	0.460947	-1.11733	0.049372	0.937504	-	GO:0005515;	-	-	GO:0005515//protein binding;	K10275	-
ENSOCUG00000026164	429.857	184.795	0.4299	-1.21793	0.0495178	0.937532	CAMK1	GO:0004672;GO:0005524;GO:0006468;GO:0006468;GO:0006468;GO:0006913;GO:0007165;GO:0010976;GO:0032091;GO:0032880;GO:0033138;GO:0043393;GO:0045944;GO:0046827;GO:0046827;GO:0051147;GO:0051149;GO:0051835;GO:0060143;GO:0060999;GO:0071902;GO:1901985;	GO:0006468//protein phosphorylation;GO:0006468//protein phosphorylation;GO:0006468//protein phosphorylation;GO:0006913//nucleocytoplasmic transport;GO:0007165//signal transduction;GO:0010976//positive regulation of neuron projection development;GO:0032091//negative regulation of protein binding;GO:0032880//regulation of protein localization;GO:0033138//positive regulation of peptidyl-serine phosp…	-	GO:0004672//protein kinase activity;GO:0005524//ATP binding;	-	-
ENSOCUG00000007048	457.887	153.441	0.335107	-1.57731	0.0495426	0.937532	KSR1	GO:0004672;GO:0004672;GO:0005078;GO:0005524;GO:0005524;GO:0006468;GO:0007265;GO:0019901;GO:0019933;GO:0031434;GO:0035556;GO:0042127;GO:0043405;GO:0043410;GO:0051087;GO:0051879;GO:0071889;GO:0004672;GO:0005524;GO:0006468;GO:0035556;GO:0004672;GO:0005524;GO:0006468;GO:0035556;GO:0004672;GO:0005524;GO:0006468;GO:0035556;GO:0004672;GO:0005524;GO:0006468;GO:0035556;	GO:0006468//protein phosphorylation;GO:0007265//Ras protein signal transduction;GO:0019933//cAMP-mediated signaling;GO:0035556//intracellular signal transduction;GO:0042127//regulation of cell population proliferation;GO:0043405//regulation of MAP kinase activity;GO:0043410//positive regulation of MAPK cascade;GO:0006468//protein phosphorylation;GO:0035556//intracellular signal transduction;GO:00…	-	GO:0004672//protein kinase activity;GO:0004672//protein kinase activity;GO:0005078//MAP-kinase scaffold activity;GO:0005524//ATP binding;GO:0005524//ATP binding;GO:0019901//protein kinase binding;GO:0031434//mitogen-activated protein kinase kinase binding;GO:0051087//chaperone binding;GO:0051879//Hsp90 protein binding;GO:0071889//14-3-3 protein binding;GO:0004672//protein kinase activity;GO:00055…	K14958	ko05152(Tuberculosis);ko04625(C-type lectin receptor signaling pathway);ko04014(Ras signaling pathway)
ENSOCUG00000008341	102.61	36.5732	0.356428	-1.48832	0.0497681	0.939662	-	GO:0016491;GO:0046872;GO:0055114;	GO:0055114//obsolete oxidation-reduction process;	-	GO:0016491//oxidoreductase activity;GO:0046872//metal ion binding;	K11173	-
