# Supplementary material for: Single nucleotide polymorphisms in the KRT82 promoter region modulate irregular thickening and patchiness in the dorsal skin of New Zealand rabbits
Source: BMC Genomics. 2024 May 10;25:458. doi: 10.1186/s12864-024-10370-7 (PMC11088042; doi:10.1186/s12864-024-10370-7)
Supplement: Supplementary file 2 — Supplementary Material 2 [file 12864_2024_10370_MOESM2_ESM.xlsx]

## Sheet: Sheet1
Table S2. Sequences of primers used for RT-qPCR
Primer	Sequence（5’→3’）
KRT82	F：TGAGGACCGACTACTGCTCA
	R：ATGTAGAGTTTCCCGGTGCC
KRT72	F：AATTCCGTGAGCATCTCCGT
	R：GAGGTTTTGGCGAGGGAGTC
KRT85	F：AGGAGGTGATGAACTCCAAGC
	R：CAGGAGTCCGGTGCCATCA
FUT8	F：GGCAAAAACAAACTGGACTGC
	R：ACTCGACAGACCTGGGATGA
SOX9	F：CCGGACTACAAGTACCAGCC
	R：GAATGGACCTCGCTCATGCC
WNT5B	F：GGAGTGCCAGTACCAGTTCC
	R: TCCCAAAGACGGACGAGTTG
BCL2	F：ACATCGCCCTGTGGATGACTG
	R：CGAGGGTGATGCAAGCTCCTAT
CCND1	F：GAACGCTACCTTCCCCAGTGCTC
	R：CCTCACAGACCTCCAGCATCCAG
EGF	F：GTGCGATGCCGAGAAGT
	R：AGCCCAATCTGAGAACCAC
GAPDH	F：CACCAGGGCTGCTTTTAACTCT
	R：CTTCCCGTTCTCAGCCTTGACC
LEF1	F：TGTTGGCCAGATTACCCCAC
	R：TTCACGTGCATTAGGTCGCT
SFRP2	F：CCAGCCCGACTTCTCCTACAAGC
	R：TCCAGCACCTCTTTCATGGTCT
WIF1	F：GGACGAGGTTCTGCAAGGAA
	R：CTCCTTGCTGATGAAGCCCA
KRT17	F：CTACTGGAAGACCATCGAGCACC
	R：CGCAGCCCATTGATGTCG
TGFβ1	F：CTGGAACGGGCTCAACATCT
	R：CAGGTCCTTGCGGAAGTCAA
