# Supplementary material for: Single nucleotide polymorphisms in the KRT82 promoter region modulate irregular thickening and patchiness in the dorsal skin of New Zealand rabbits
Source: BMC Genomics. 2024 May 10;25:458. doi: 10.1186/s12864-024-10370-7 (PMC11088042; doi:10.1186/s12864-024-10370-7)
Supplement: Supplementary file 3 — Supplementary Material 3 [file 12864_2024_10370_MOESM3_ESM.xlsx]

## Sheet: Sheet1
Table S3. Primers used for the construction of the overexpression vector and sequences of the siRNAs
Primer	Sequence（5’→3’）
pcDNA3.1-KRT82	F: ctagcgtttaaacttaagcttATGTCTTGCCGTTCCATCCA
	R: tgctggatatctgcagaattcCTAACACTTGCGGCTGGAGC
siRNA-KRT82	F: GCCGGGACCUGGAUGUAAATT
	R: UUUACAUCCAGGUCCCGGCTT
Negative control	F: UUCUCCGAACGUGUCACGUTT
	R: ACGUGACACGUUCGGAGAATT
Note: The bold italics indicates the enzyme cutting site
