# Supplementary material for: Single nucleotide polymorphisms in the KRT82 promoter region modulate irregular thickening and patchiness in the dorsal skin of New Zealand rabbits
Source: BMC Genomics. 2024 May 10;25:458. doi: 10.1186/s12864-024-10370-7 (PMC11088042; doi:10.1186/s12864-024-10370-7)
Supplement: Supplementary file 4 — Supplementary Material 4 [file 12864_2024_10370_MOESM4_ESM.xlsx]

## Sheet: Sheet1
Table S4. Sequences of primers used for the detection of single-nucleotide polymorphisms
Primer	Sequence（5’→3’）
Exon-1	F：TCCACTCCGCTCCCAGATAA
	R：TTAACCAGCTGTCAACGGGG
Exon-2	F：CTCCGTCACTTGTACCCCTG
	R：GCTAGCGAACCGGTTTCCAC
Exon-3	F：CACATGCCCTAAGCCAGGAA
	R：ACTAGCCACGTCTCCAGCTA
Exon-4	F：GGCTAGTGCCACATCACAGA
	R：CTGGATGGTCGGACTTCTGG
Exon-5	F：CCTCTGACTTTCGGACACCC
	R：TGCAACCACTTCCACCTTGT
Exon-6	F：GAACCTCACCGACCTGCAAA
	R：CAGGTCCTCTCAGGCAAGAC
Exon-7	F：GCAAACCTGAACTGAGCGTG
	R：CCCTGTGCTGCTTTGCATTTT
Exon-8	F：CATATGGACAGGAGCGGGAG
	R：GGCATGTGGTCCGTCTACTT
Exon-9	F：TCCCACAGAGCCTAGTGTGT
	R：GGGGCTTTGGAAAGTGCTTG
Promoter-1	F: CACCAAGAGGTCACCAGTCC
	R: TCTTACACCCCCTTCGTCCA
Promoter-2	F: CCAAGCCCAGTGGAGTGTAA
	R: TGACCTAGACAGCTTGGGGA
Promoter-3	F: CCTTGTCTGGGAGCATAGGG
	R: CGCCTCTACGTGCCATTGTA
Promoter-4	F: CCCTCGCCATTAACCCAGTT
	R: CCAAGGAGAGCCCTTGTCTG
Promoter-5	F: CGACGAATGTCACCCCTCTT
	R: ACGGCAAGACATAGCAGGAG
