# Supplementary material for: Single nucleotide polymorphisms in the KRT82 promoter region modulate irregular thickening and patchiness in the dorsal skin of New Zealand rabbits
Source: BMC Genomics. 2024 May 10;25:458. doi: 10.1186/s12864-024-10370-7 (PMC11088042; doi:10.1186/s12864-024-10370-7)
Supplement: Supplementary file 5 — Supplementary Material 5 [file 12864_2024_10370_MOESM5_ESM.xlsx]

## Sheet: Sheet1
Table S5. Primers used for the construction of the luciferase reporter vector
Primer	Sequence（5’→3’）
P1	F：cgagctcttacgcgtgctagcGCATGGCGCTGGCTCTTG
	R：acttagatcgcagatctcgagTTCGTCCAGCCAGGGCAC
P2	F：cgagctcttacgcgtgctagcGCATGGCGCTGGCTCTTG
	R：acttagatcgcagatctcgagCGGCCGTCTGGAGGGGGT
P3	F：cgagctcttacgcgtgctagcGCATGGCGCTGGCTCTTG
	R：acttagatcgcagatctcgagGGCTGCAATTCCAGACGCC
P4	F：cgagctcttacgcgtgctagcGCATGGCGCTGGCTCTTG
	R：acttagatcgcagatctcgagCAGGAGAAGAGAGTAACCCCCA
P5	F：cgagctcttacgcgtgctagcGCATGGCGCTGGCTCTTG
	R：acttagatcgcagatctcgagAGCAGGAGAGAAGAGGTGCGG
Note: The bold italics indicates the enzyme cutting site
