# Supplementary material for: Single nucleotide polymorphisms in the KRT82 promoter region modulate irregular thickening and patchiness in the dorsal skin of New Zealand rabbits
Source: BMC Genomics. 2024 May 10;25:458. doi: 10.1186/s12864-024-10370-7 (PMC11088042; doi:10.1186/s12864-024-10370-7)
Supplement: Supplementary file 6 — Supplementary Material 6 [file 12864_2024_10370_MOESM6_ESM.xlsx]

## Sheet: Sheet1
Table S6. SNP-induced changes in transcription factor binding sites
SNPs	G.-631G>T		T.-696T>C		G.-770G>T		A.-873A>C
Allele	G	T	T	C	G	T	A	C
TFs	FIGLA	Mga	ELK4	Blimp-1	KLF5	-	ARNT	Esr1
	HIC1	MTF1	HKR1	Hnf4a	MAZ		EPAS1	KLF3
	HIC2	PAX6	PRDM4	Rela	OSR1		HIF1A	MTF1
	ZIC3	Rbpjl	RBAK		OSR2		MXI1	NR1I2
	ZNF141	SNAI1	Rfx6		PATZ1		NKX2-5	NR3C1
	ZNF382	SNAI2	Sp1		Rela		ZNF133	PAX6
	ZNF429	Tbr1	Sp5		Sp5		ZNF324B	RXRA
	ZNF527	TBX1	ZFP740		VEZF1			ZBTB37
	ZNF587	TCF4	ZNF320		ZNF16			ZNF143
	ZNF692	ZBTB14	ZNF436		ZNF189			ZNF18
	ZNF816	Zeb1	ZNF534		ZNF263			ZNF197
		ZNF18	ZNF566		ZNF267			Zscan4c
		ZNF19	ZNF594		ZNF281
		ZNF790	ZNF611		ZNF311
		Zscan4c	ZNF682		ZNF322
			ZNF75D		ZNF341
			ZSCAN30		ZNF467
					ZNF484
					ZNF527
					ZNF586
					ZNF774
					ZNF880
